# Supplementary material for: Impact of incentive and selection strength on green technology innovation in Moran process
Source: PLoS One. 2020 Jun 30;15(6):e0235516. doi: 10.1371/journal.pone.0235516 (PMC7326173; doi:10.1371/journal.pone.0235516)
Supplement: S1 Data — (ZIP) [file pone.0235516.s001.zip]

Archive with 20 entries (15 files):
- code and data/
- code and data/.DS_Store
- code and data/.RData
- code and data/.Rhistory
- code and data/.gitignore
- code and data/DESCRIPTION
- code and data/LICENSE
- code and data/Readme.md
- code and data/data.R
- code and data/data.csv
- code and data/rsconnect/
- code and data/rsconnect/shinyapps.io/
- code and data/rsconnect/shinyapps.io/amohseni/
- code and data/rsconnect/shinyapps.io/amohseni/Moran-Process.dcf
- code and data/server.R
- code and data/ui.R
- code and data/www/
- code and data/www/.DS_Store
- code and data/www/.Rhistory
- code and data/www/style.css
