# Supplementary material for: Impact of incentive and selection strength on green technology innovation in Moran process
Source: PLoS One. 2020 Jun 30;15(6):e0235516. doi: 10.1371/journal.pone.0235516 (PMC7326173; doi:10.1371/journal.pone.0235516)
Supplement: S1 Data — (ZIP) [file pone.0235516.s001.zip › code and data/DESCRIPTION]

Title: The Moran Process for 2X2 Games
Author: Aydin Mohseni
AuthorUrl: http://www.aydinmohseni.com/ 
License: GPL-2
DisplayMode: Showcase
Tags: Game Theory, Moran Process, Simulation
Type: Shiny
