# Supplementary material for: Impact of incentive and selection strength on green technology innovation in Moran process
Source: PLoS One. 2020 Jun 30;15(6):e0235516. doi: 10.1371/journal.pone.0235516 (PMC7326173; doi:10.1371/journal.pone.0235516)
Supplement: S1 Data — (ZIP) [file pone.0235516.s001.zip › code and data/data.R]

solveNash <- function(a, b, c, d) 
  if (a>c && b>=d ) { 0
  } else if (a>c && b<d ) { round((d-b)/(d+a-b-c), digits = 4)
  } else if (a==c && b==d ) { 0.5
  } else if (a==c && b>d ) { 0
  } else if (a==c && b<d ) { 1
  } else if (a<c && b>d ) { round((b-d)/(b+c-a-d), digits = 4)
  } else if (a<c && b<=d ) { 1
  } else "ERROR"

F=seq(20,200,5)
D=seq(1,2,0.001)
cc = 2
p = 0.4
aa = 0.4
bb = 0.7
R = 1000
ccc = 100
r = 0.015
t1 = 100
t2 = 300

empty<-matrix(nrow=length(F)*length(D),ncol=7)
empty[,1]<-rep(F,length(D))
empty[,2]<-rep(D,each=length(F))
for (i in 1:(length(F)*length(D))) {
  ll<-empty[i,1];kk<-empty[i,2]
  ll<- as.numeric(ll) 
  kk<-as.numeric(kk)
  a<-p*(cc-1)*bb*R*(1-exp(-r*t2))/(100*cc*r)-ccc+p*ll*kk
  b<-p*(cc-1)*aa*R*(1-exp(-r*t1))/(100*cc*r)+p*(cc-1)*bb*R*(exp(-r*t1)-exp(-r*t2))/(100*cc*r)-ccc+p*ll*kk
  c<- p*(cc-1)*bb*R*(exp(-r*t1)-exp(-r*t2))/(100*cc*r)+p*(2-kk)*ll
  d=-10
  gg<-solveNash(a,b,c,d)
  empty[i,3]<-a;empty[i,4]<-b;empty[i,5]<-c;empty[i,6]<-d;empty[i,7]<-gg
}
empty<-as.data.frame(empty)
write.csv(empty,file="data.csv")
