# Supplementary material for: Impact of incentive and selection strength on green technology innovation in Moran process
Source: PLoS One. 2020 Jun 30;15(6):e0235516. doi: 10.1371/journal.pone.0235516 (PMC7326173; doi:10.1371/journal.pone.0235516)
Supplement: S1 Data — (ZIP) [file pone.0235516.s001.zip › code and data/data.csv]

	V1	V2	V3	V4	V5	V6	V7
1	20	1	0.296493656430698	-30.7782999376321	27.7886419369508	-10	1
2	25	1	2.2964936564307	-28.7782999376321	29.7886419369508	-10	1
3	30	1	4.2964936564307	-26.7782999376321	31.7886419369508	-10	1
4	35	1	6.2964936564307	-24.7782999376321	33.7886419369508	-10	1
5	40	1	8.2964936564307	-22.7782999376321	35.7886419369508	-10	1
6	45	1	10.2964936564307	-20.7782999376321	37.7886419369508	-10	1
7	50	1	12.2964936564307	-18.7782999376321	39.7886419369508	-10	1
8	55	1	14.2964936564307	-16.7782999376321	41.7886419369508	-10	1
9	60	1	16.2964936564307	-14.7782999376321	43.7886419369508	-10	1
10	65	1	18.2964936564307	-12.7782999376321	45.7886419369508	-10	1
11	70	1	20.2964936564307	-10.7782999376321	47.7886419369508	-10	1
12	75	1	22.2964936564307	-8.77829993763208	49.7886419369508	-10	0.0425
13	80	1	24.2964936564307	-6.77829993763208	51.7886419369508	-10	0.1049
14	85	1	26.2964936564307	-4.77829993763208	53.7886419369508	-10	0.1596
15	90	1	28.2964936564307	-2.77829993763208	55.7886419369508	-10	0.208
16	95	1	30.2964936564307	-0.778299937632084	57.7886419369508	-10	0.2512
17	100	1	32.2964936564307	1.22170006236792	59.7886419369508	-10	0.2899
18	105	1	34.2964936564307	3.22170006236792	61.7886419369508	-10	0.3247
19	110	1	36.2964936564307	5.22170006236792	63.7886419369508	-10	0.3564
20	115	1	38.2964936564307	7.22170006236792	65.7886419369508	-10	0.3852
21	120	1	40.2964936564307	9.22170006236792	67.7886419369508	-10	0.4115
22	125	1	42.2964936564307	11.2217000623679	69.7886419369508	-10	0.4356
23	130	1	44.2964936564307	13.2217000623679	71.7886419369508	-10	0.4579
24	135	1	46.2964936564307	15.2217000623679	73.7886419369508	-10	0.4785
25	140	1	48.2964936564307	17.2217000623679	75.7886419369508	-10	0.4975
26	145	1	50.2964936564307	19.2217000623679	77.7886419369508	-10	0.5152
27	150	1	52.2964936564307	21.2217000623679	79.7886419369508	-10	0.5318
28	155	1	54.2964936564307	23.2217000623679	81.7886419369508	-10	0.5472
29	160	1	56.2964936564307	25.2217000623679	83.7886419369508	-10	0.5616
30	165	1	58.2964936564307	27.2217000623679	85.7886419369508	-10	0.5752
31	170	1	60.2964936564307	29.2217000623679	87.7886419369508	-10	0.5879
32	175	1	62.2964936564307	31.2217000623679	89.7886419369508	-10	0.5999
33	180	1	64.2964936564307	33.2217000623679	91.7886419369508	-10	0.6112
34	185	1	66.2964936564307	35.2217000623679	93.7886419369508	-10	0.6219
35	190	1	68.2964936564307	37.2217000623679	95.7886419369508	-10	0.632
36	195	1	70.2964936564307	39.2217000623679	97.7886419369508	-10	0.6416
37	200	1	72.2964936564307	41.2217000623679	99.7886419369508	-10	0.6507
38	20	1.001	0.304493656430697	-30.7702999376321	27.7806419369508	-10	1
39	25	1.001	2.3064936564307	-28.7682999376321	29.7786419369508	-10	1
40	30	1.001	4.3084936564307	-26.7662999376321	31.7766419369508	-10	1
41	35	1.001	6.3104936564307	-24.7642999376321	33.7746419369508	-10	1
42	40	1.001	8.3124936564307	-22.7622999376321	35.7726419369508	-10	1
43	45	1.001	10.3144936564307	-20.7602999376321	37.7706419369508	-10	1
44	50	1.001	12.3164936564307	-18.7582999376321	39.7686419369508	-10	1
45	55	1.001	14.3184936564307	-16.7562999376321	41.7666419369508	-10	1
46	60	1.001	16.3204936564307	-14.7542999376321	43.7646419369508	-10	1
47	65	1.001	18.3224936564307	-12.7522999376321	45.7626419369508	-10	1
48	70	1.001	20.3244936564307	-10.7502999376321	47.7606419369508	-10	1
49	75	1.001	22.3264936564307	-8.74829993763209	49.7586419369508	-10	0.0436
50	80	1.001	24.3284936564307	-6.74629993763209	51.7566419369508	-10	0.106
51	85	1.001	26.3304936564307	-4.74429993763209	53.7546419369508	-10	0.1608
52	90	1.001	28.3324936564307	-2.74229993763209	55.7526419369508	-10	0.2093
53	95	1.001	30.3344936564307	-0.740299937632088	57.7506419369508	-10	0.2525
54	100	1.001	32.3364936564307	1.26170006236791	59.7486419369508	-10	0.2912
55	105	1.001	34.3384936564307	3.26370006236791	61.7466419369508	-10	0.3261
56	110	1.001	36.3404936564307	5.26570006236791	63.7446419369508	-10	0.3578
57	115	1.001	38.3424936564307	7.26770006236791	65.7426419369508	-10	0.3866
58	120	1.001	40.3444936564307	9.26970006236791	67.7406419369508	-10	0.4129
59	125	1.001	42.3464936564307	11.2717000623679	69.7386419369508	-10	0.4371
60	130	1.001	44.3484936564307	13.2737000623679	71.7366419369508	-10	0.4594
61	135	1.001	46.3504936564307	15.2757000623679	73.7346419369509	-10	0.48
62	140	1.001	48.3524936564307	17.2777000623679	75.7326419369508	-10	0.4991
63	145	1.001	50.3544936564307	19.2797000623679	77.7306419369508	-10	0.5168
64	150	1.001	52.3564936564307	21.2817000623679	79.7286419369509	-10	0.5333
65	155	1.001	54.3584936564307	23.2837000623679	81.7266419369508	-10	0.5488
66	160	1.001	56.3604936564307	25.2857000623679	83.7246419369508	-10	0.5632
67	165	1.001	58.3624936564307	27.2877000623679	85.7226419369509	-10	0.5768
68	170	1.001	60.3644936564307	29.2897000623679	87.7206419369508	-10	0.5895
69	175	1.001	62.3664936564307	31.2917000623679	89.7186419369508	-10	0.6015
70	180	1.001	64.3684936564307	33.2937000623679	91.7166419369509	-10	0.6129
71	185	1.001	66.3704936564307	35.2957000623679	93.7146419369508	-10	0.6236
72	190	1.001	68.3724936564307	37.2977000623679	95.7126419369508	-10	0.6337
73	195	1.001	70.3744936564307	39.2997000623679	97.7106419369509	-10	0.6433
74	200	1.001	72.3764936564307	41.3017000623679	99.7086419369508	-10	0.6524
75	20	1.002	0.312493656430698	-30.7622999376321	27.7726419369508	-10	1
76	25	1.002	2.3164936564307	-28.7582999376321	29.7686419369508	-10	1
77	30	1.002	4.3204936564307	-26.7542999376321	31.7646419369508	-10	1
78	35	1.002	6.3244936564307	-24.7502999376321	33.7606419369508	-10	1
79	40	1.002	8.3284936564307	-22.7462999376321	35.7566419369508	-10	1
80	45	1.002	10.3324936564307	-20.7422999376321	37.7526419369508	-10	1
81	50	1.002	12.3364936564307	-18.7382999376321	39.7486419369508	-10	1
82	55	1.002	14.3404936564307	-16.7342999376321	41.7446419369508	-10	1
83	60	1.002	16.3444936564307	-14.7302999376321	43.7406419369508	-10	1
84	65	1.002	18.3484936564307	-12.7262999376321	45.7366419369508	-10	1
85	70	1.002	20.3524936564307	-10.7222999376321	47.7326419369508	-10	1
86	75	1.002	22.3564936564307	-8.71829993763209	49.7286419369508	-10	0.0447
87	80	1.002	24.3604936564307	-6.71429993763208	51.7246419369508	-10	0.1072
88	85	1.002	26.3644936564307	-4.71029993763209	53.7206419369508	-10	0.162
89	90	1.002	28.3684936564307	-2.70629993763208	55.7166419369508	-10	0.2105
90	95	1.002	30.3724936564307	-0.702299937632084	57.7126419369508	-10	0.2538
91	100	1.002	32.3764936564307	1.30170006236791	59.7086419369508	-10	0.2925
92	105	1.002	34.3804936564307	3.30570006236792	61.7046419369508	-10	0.3275
93	110	1.002	36.3844936564307	5.30970006236792	63.7006419369508	-10	0.3592
94	115	1.002	38.3884936564307	7.31370006236791	65.6966419369508	-10	0.388
95	120	1.002	40.3924936564307	9.31770006236792	67.6926419369508	-10	0.4144
96	125	1.002	42.3964936564307	11.3217000623679	69.6886419369508	-10	0.4386
97	130	1.002	44.4004936564307	13.3257000623679	71.6846419369508	-10	0.4609
98	135	1.002	46.4044936564307	15.3297000623679	73.6806419369508	-10	0.4815
99	140	1.002	48.4084936564307	17.3337000623679	75.6766419369508	-10	0.5006
100	145	1.002	50.4124936564307	19.3377000623679	77.6726419369508	-10	0.5184
101	150	1.002	52.4164936564307	21.3417000623679	79.6686419369508	-10	0.5349
102	155	1.002	54.4204936564307	23.3457000623679	81.6646419369508	-10	0.5504
103	160	1.002	56.4244936564307	25.3497000623679	83.6606419369508	-10	0.5648
104	165	1.002	58.4284936564307	27.3537000623679	85.6566419369508	-10	0.5784
105	170	1.002	60.4324936564307	29.3577000623679	87.6526419369508	-10	0.5912
106	175	1.002	62.4364936564307	31.3617000623679	89.6486419369508	-10	0.6032
107	180	1.002	64.4404936564307	33.3657000623679	91.6446419369508	-10	0.6145
108	185	1.002	66.4444936564307	35.3697000623679	93.6406419369508	-10	0.6252
109	190	1.002	68.4484936564307	37.3737000623679	95.6366419369508	-10	0.6354
110	195	1.002	70.4524936564307	39.3777000623679	97.6326419369508	-10	0.645
111	200	1.002	72.4564936564307	41.3817000623679	99.6286419369508	-10	0.6541
112	20	1.003	0.320493656430697	-30.7542999376321	27.7646419369508	-10	1
113	25	1.003	2.3264936564307	-28.7482999376321	29.7586419369508	-10	1
114	30	1.003	4.3324936564307	-26.7422999376321	31.7526419369508	-10	1
115	35	1.003	6.3384936564307	-24.7362999376321	33.7466419369508	-10	1
116	40	1.003	8.3444936564307	-22.7302999376321	35.7406419369508	-10	1
117	45	1.003	10.3504936564307	-20.7242999376321	37.7346419369508	-10	1
118	50	1.003	12.3564936564307	-18.7182999376321	39.7286419369508	-10	1
119	55	1.003	14.3624936564307	-16.7122999376321	41.7226419369508	-10	1
120	60	1.003	16.3684936564307	-14.7062999376321	43.7166419369508	-10	1
121	65	1.003	18.3744936564307	-12.7002999376321	45.7106419369508	-10	1
122	70	1.003	20.3804936564307	-10.6942999376321	47.7046419369508	-10	1
123	75	1.003	22.3864936564307	-8.68829993763209	49.6986419369508	-10	0.0458
124	80	1.003	24.3924936564307	-6.68229993763209	51.6926419369508	-10	0.1084
125	85	1.003	26.3984936564307	-4.67629993763209	53.6866419369508	-10	0.1632
126	90	1.003	28.4044936564307	-2.67029993763209	55.6806419369508	-10	0.2118
127	95	1.003	30.4104936564307	-0.664299937632087	57.6746419369508	-10	0.2551
128	100	1.003	32.4164936564307	1.34170006236791	59.6686419369508	-10	0.2939
129	105	1.003	34.4224936564307	3.34770006236791	61.6626419369508	-10	0.3289
130	110	1.003	36.4284936564307	5.35370006236791	63.6566419369508	-10	0.3606
131	115	1.003	38.4344936564307	7.35970006236791	65.6506419369508	-10	0.3894
132	120	1.003	40.4404936564307	9.36570006236791	67.6446419369508	-10	0.4158
133	125	1.003	42.4464936564307	11.3717000623679	69.6386419369508	-10	0.4401
134	130	1.003	44.4524936564307	13.3777000623679	71.6326419369508	-10	0.4624
135	135	1.003	46.4584936564307	15.3837000623679	73.6266419369508	-10	0.483
136	140	1.003	48.4644936564307	17.3897000623679	75.6206419369508	-10	0.5021
137	145	1.003	50.4704936564307	19.3957000623679	77.6146419369508	-10	0.5199
138	150	1.003	52.4764936564307	21.4017000623679	79.6086419369508	-10	0.5365
139	155	1.003	54.4824936564307	23.4077000623679	81.6026419369508	-10	0.5519
140	160	1.003	56.4884936564307	25.4137000623679	83.5966419369508	-10	0.5664
141	165	1.003	58.4944936564307	27.4197000623679	85.5906419369508	-10	0.58
142	170	1.003	60.5004936564307	29.4257000623679	87.5846419369508	-10	0.5928
143	175	1.003	62.5064936564307	31.4317000623679	89.5786419369508	-10	0.6048
144	180	1.003	64.5124936564307	33.4377000623679	91.5726419369508	-10	0.6162
145	185	1.003	66.5184936564307	35.4437000623679	93.5666419369508	-10	0.6269
146	190	1.003	68.5244936564307	37.4497000623679	95.5606419369508	-10	0.637
147	195	1.003	70.5304936564307	39.4557000623679	97.5546419369508	-10	0.6467
148	200	1.003	72.5364936564307	41.4617000623679	99.5486419369508	-10	0.6558
149	20	1.004	0.328493656430698	-30.7462999376321	27.7566419369508	-10	1
150	25	1.004	2.3364936564307	-28.7382999376321	29.7486419369508	-10	1
151	30	1.004	4.3444936564307	-26.7302999376321	31.7406419369508	-10	1
152	35	1.004	6.3524936564307	-24.7222999376321	33.7326419369508	-10	1
153	40	1.004	8.3604936564307	-22.7142999376321	35.7246419369508	-10	1
154	45	1.004	10.3684936564307	-20.7062999376321	37.7166419369508	-10	1
155	50	1.004	12.3764936564307	-18.6982999376321	39.7086419369508	-10	1
156	55	1.004	14.3844936564307	-16.6902999376321	41.7006419369508	-10	1
157	60	1.004	16.3924936564307	-14.6822999376321	43.6926419369508	-10	1
158	65	1.004	18.4004936564307	-12.6742999376321	45.6846419369508	-10	1
159	70	1.004	20.4084936564307	-10.6662999376321	47.6766419369508	-10	1
160	75	1.004	22.4164936564307	-8.65829993763208	49.6686419369508	-10	0.0469
161	80	1.004	24.4244936564307	-6.65029993763208	51.6606419369508	-10	0.1095
162	85	1.004	26.4324936564307	-4.64229993763208	53.6526419369508	-10	0.1645
163	90	1.004	28.4404936564307	-2.63429993763209	55.6446419369508	-10	0.2131
164	95	1.004	30.4484936564307	-0.626299937632083	57.6366419369508	-10	0.2564
165	100	1.004	32.4564936564307	1.38170006236791	59.6286419369508	-10	0.2952
166	105	1.004	34.4644936564307	3.38970006236791	61.6206419369508	-10	0.3302
167	110	1.004	36.4724936564307	5.39770006236792	63.6126419369508	-10	0.362
168	115	1.004	38.4804936564307	7.40570006236791	65.6046419369508	-10	0.3909
169	120	1.004	40.4884936564307	9.41370006236792	67.5966419369508	-10	0.4173
170	125	1.004	42.4964936564307	11.4217000623679	69.5886419369508	-10	0.4416
171	130	1.004	44.5044936564307	13.4297000623679	71.5806419369508	-10	0.4639
172	135	1.004	46.5124936564307	15.4377000623679	73.5726419369508	-10	0.4845
173	140	1.004	48.5204936564307	17.4457000623679	75.5646419369508	-10	0.5037
174	145	1.004	50.5284936564307	19.4537000623679	77.5566419369508	-10	0.5215
175	150	1.004	52.5364936564307	21.4617000623679	79.5486419369508	-10	0.538
176	155	1.004	54.5444936564307	23.4697000623679	81.5406419369508	-10	0.5535
177	160	1.004	56.5524936564307	25.4777000623679	83.5326419369508	-10	0.568
178	165	1.004	58.5604936564307	27.4857000623679	85.5246419369508	-10	0.5816
179	170	1.004	60.5684936564307	29.4937000623679	87.5166419369508	-10	0.5944
180	175	1.004	62.5764936564307	31.5017000623679	89.5086419369508	-10	0.6064
181	180	1.004	64.5844936564307	33.5097000623679	91.5006419369508	-10	0.6178
182	185	1.004	66.5924936564307	35.5177000623679	93.4926419369508	-10	0.6285
183	190	1.004	68.6004936564307	37.5257000623679	95.4846419369509	-10	0.6387
184	195	1.004	70.6084936564307	39.5337000623679	97.4766419369508	-10	0.6483
185	200	1.004	72.6164936564307	41.5417000623679	99.4686419369508	-10	0.6575
186	20	1.005	0.336493656430697	-30.7382999376321	27.7486419369508	-10	1
187	25	1.005	2.3464936564307	-28.7282999376321	29.7386419369508	-10	1
188	30	1.005	4.3564936564307	-26.7182999376321	31.7286419369508	-10	1
189	35	1.005	6.3664936564307	-24.7082999376321	33.7186419369508	-10	1
190	40	1.005	8.3764936564307	-22.6982999376321	35.7086419369508	-10	1
191	45	1.005	10.3864936564307	-20.6882999376321	37.6986419369508	-10	1
192	50	1.005	12.3964936564307	-18.6782999376321	39.6886419369508	-10	1
193	55	1.005	14.4064936564307	-16.6682999376321	41.6786419369508	-10	1
194	60	1.005	16.4164936564307	-14.6582999376321	43.6686419369508	-10	1
195	65	1.005	18.4264936564307	-12.6482999376321	45.6586419369508	-10	1
196	70	1.005	20.4364936564307	-10.6382999376321	47.6486419369508	-10	1
197	75	1.005	22.4464936564307	-8.62829993763209	49.6386419369508	-10	0.048
198	80	1.005	24.4564936564307	-6.61829993763209	51.6286419369508	-10	0.1107
199	85	1.005	26.4664936564307	-4.60829993763209	53.6186419369508	-10	0.1657
200	90	1.005	28.4764936564307	-2.59829993763209	55.6086419369508	-10	0.2143
201	95	1.005	30.4864936564307	-0.588299937632087	57.5986419369508	-10	0.2577
202	100	1.005	32.4964936564307	1.42170006236791	59.5886419369508	-10	0.2966
203	105	1.005	34.5064936564307	3.43170006236791	61.5786419369508	-10	0.3316
204	110	1.005	36.5164936564307	5.44170006236791	63.5686419369508	-10	0.3634
205	115	1.005	38.5264936564307	7.45170006236791	65.5586419369508	-10	0.3923
206	120	1.005	40.5364936564307	9.46170006236791	67.5486419369508	-10	0.4188
207	125	1.005	42.5464936564307	11.4717000623679	69.5386419369508	-10	0.443
208	130	1.005	44.5564936564307	13.4817000623679	71.5286419369508	-10	0.4654
209	135	1.005	46.5664936564307	15.4917000623679	73.5186419369508	-10	0.4861
210	140	1.005	48.5764936564307	17.5017000623679	75.5086419369509	-10	0.5052
211	145	1.005	50.5864936564307	19.5117000623679	77.4986419369508	-10	0.523
212	150	1.005	52.5964936564307	21.5217000623679	79.4886419369508	-10	0.5396
213	155	1.005	54.6064936564307	23.5317000623679	81.4786419369509	-10	0.5551
214	160	1.005	56.6164936564307	25.5417000623679	83.4686419369508	-10	0.5696
215	165	1.005	58.6264936564307	27.5517000623679	85.4586419369508	-10	0.5832
216	170	1.005	60.6364936564307	29.5617000623679	87.4486419369508	-10	0.596
217	175	1.005	62.6464936564307	31.5717000623679	89.4386419369509	-10	0.6081
218	180	1.005	64.6564936564307	33.5817000623679	91.4286419369508	-10	0.6195
219	185	1.005	66.6664936564307	35.5917000623679	93.4186419369508	-10	0.6302
220	190	1.005	68.6764936564307	37.6017000623679	95.4086419369509	-10	0.6404
221	195	1.005	70.6864936564307	39.6117000623679	97.3986419369508	-10	0.65
222	200	1.005	72.6964936564307	41.6217000623679	99.3886419369508	-10	0.6592
223	20	1.006	0.344493656430698	-30.7302999376321	27.7406419369508	-10	1
224	25	1.006	2.3564936564307	-28.7182999376321	29.7286419369508	-10	1
225	30	1.006	4.3684936564307	-26.7062999376321	31.7166419369508	-10	1
226	35	1.006	6.3804936564307	-24.6942999376321	33.7046419369508	-10	1
227	40	1.006	8.3924936564307	-22.6822999376321	35.6926419369508	-10	1
228	45	1.006	10.4044936564307	-20.6702999376321	37.6806419369508	-10	1
229	50	1.006	12.4164936564307	-18.6582999376321	39.6686419369508	-10	1
230	55	1.006	14.4284936564307	-16.6462999376321	41.6566419369508	-10	1
231	60	1.006	16.4404936564307	-14.6342999376321	43.6446419369508	-10	1
232	65	1.006	18.4524936564307	-12.6222999376321	45.6326419369508	-10	1
233	70	1.006	20.4644936564307	-10.6102999376321	47.6206419369508	-10	1
234	75	1.006	22.4764936564307	-8.59829993763208	49.6086419369508	-10	0.0491
235	80	1.006	24.4884936564307	-6.58629993763208	51.5966419369508	-10	0.1118
236	85	1.006	26.5004936564307	-4.57429993763208	53.5846419369508	-10	0.1669
237	90	1.006	28.5124936564307	-2.56229993763208	55.5726419369508	-10	0.2156
238	95	1.006	30.5244936564307	-0.550299937632083	57.5606419369508	-10	0.259
239	100	1.006	32.5364936564307	1.46170006236792	59.5486419369508	-10	0.2979
240	105	1.006	34.5484936564307	3.47370006236792	61.5366419369508	-10	0.333
241	110	1.006	36.5604936564307	5.48570006236792	63.5246419369508	-10	0.3648
242	115	1.006	38.5724936564307	7.49770006236792	65.5126419369508	-10	0.3938
243	120	1.006	40.5844936564307	9.50970006236791	67.5006419369508	-10	0.4202
244	125	1.006	42.5964936564307	11.5217000623679	69.4886419369508	-10	0.4445
245	130	1.006	44.6084936564307	13.5337000623679	71.4766419369508	-10	0.4669
246	135	1.006	46.6204936564307	15.5457000623679	73.4646419369508	-10	0.4876
247	140	1.006	48.6324936564307	17.5577000623679	75.4526419369508	-10	0.5068
248	145	1.006	50.6444936564307	19.5697000623679	77.4406419369508	-10	0.5246
249	150	1.006	52.6564936564307	21.5817000623679	79.4286419369508	-10	0.5412
250	155	1.006	54.6684936564307	23.5937000623679	81.4166419369508	-10	0.5567
251	160	1.006	56.6804936564307	25.6057000623679	83.4046419369508	-10	0.5712
252	165	1.006	58.6924936564307	27.6177000623679	85.3926419369508	-10	0.5849
253	170	1.006	60.7044936564307	29.6297000623679	87.3806419369508	-10	0.5977
254	175	1.006	62.7164936564307	31.6417000623679	89.3686419369508	-10	0.6097
255	180	1.006	64.7284936564307	33.6537000623679	91.3566419369508	-10	0.6211
256	185	1.006	66.7404936564307	35.6657000623679	93.3446419369508	-10	0.6319
257	190	1.006	68.7524936564307	37.6777000623679	95.3326419369508	-10	0.6421
258	195	1.006	70.7644936564307	39.6897000623679	97.3206419369508	-10	0.6517
259	200	1.006	72.7764936564307	41.7017000623679	99.3086419369508	-10	0.6609
260	20	1.007	0.352493656430697	-30.7222999376321	27.7326419369508	-10	1
261	25	1.007	2.3664936564307	-28.7082999376321	29.7186419369508	-10	1
262	30	1.007	4.3804936564307	-26.6942999376321	31.7046419369508	-10	1
263	35	1.007	6.3944936564307	-24.6802999376321	33.6906419369508	-10	1
264	40	1.007	8.4084936564307	-22.6662999376321	35.6766419369508	-10	1
265	45	1.007	10.4224936564307	-20.6522999376321	37.6626419369508	-10	1
266	50	1.007	12.4364936564307	-18.6382999376321	39.6486419369508	-10	1
267	55	1.007	14.4504936564307	-16.6242999376321	41.6346419369508	-10	1
268	60	1.007	16.4644936564307	-14.6102999376321	43.6206419369508	-10	1
269	65	1.007	18.4784936564307	-12.5962999376321	45.6066419369508	-10	1
270	70	1.007	20.4924936564307	-10.5822999376321	47.5926419369508	-10	1
271	75	1.007	22.5064936564307	-8.56829993763209	49.5786419369508	-10	0.0502
272	80	1.007	24.5204936564307	-6.55429993763209	51.5646419369508	-10	0.113
273	85	1.007	26.5344936564307	-4.54029993763208	53.5506419369508	-10	0.1681
274	90	1.007	28.5484936564307	-2.52629993763209	55.5366419369508	-10	0.2169
275	95	1.007	30.5624936564307	-0.512299937632086	57.5226419369508	-10	0.2603
276	100	1.007	32.5764936564307	1.50170006236791	59.5086419369508	-10	0.2993
277	105	1.007	34.5904936564307	3.51570006236791	61.4946419369508	-10	0.3344
278	110	1.007	36.6044936564307	5.52970006236791	63.4806419369508	-10	0.3662
279	115	1.007	38.6184936564307	7.54370006236791	65.4666419369508	-10	0.3952
280	120	1.007	40.6324936564307	9.55770006236791	67.4526419369508	-10	0.4217
281	125	1.007	42.6464936564307	11.5717000623679	69.4386419369508	-10	0.446
282	130	1.007	44.6604936564307	13.5857000623679	71.4246419369508	-10	0.4684
283	135	1.007	46.6744936564307	15.5997000623679	73.4106419369508	-10	0.4891
284	140	1.007	48.6884936564307	17.6137000623679	75.3966419369508	-10	0.5083
285	145	1.007	50.7024936564307	19.6277000623679	77.3826419369508	-10	0.5262
286	150	1.007	52.7164936564307	21.6417000623679	79.3686419369508	-10	0.5428
287	155	1.007	54.7304936564307	23.6557000623679	81.3546419369508	-10	0.5583
288	160	1.007	56.7444936564307	25.6697000623679	83.3406419369508	-10	0.5729
289	165	1.007	58.7584936564307	27.6837000623679	85.3266419369508	-10	0.5865
290	170	1.007	60.7724936564307	29.6977000623679	87.3126419369509	-10	0.5993
291	175	1.007	62.7864936564307	31.7117000623679	89.2986419369508	-10	0.6114
292	180	1.007	64.8004936564307	33.7257000623679	91.2846419369508	-10	0.6228
293	185	1.007	66.8144936564307	35.7397000623679	93.2706419369509	-10	0.6336
294	190	1.007	68.8284936564307	37.7537000623679	95.2566419369508	-10	0.6437
295	195	1.007	70.8424936564307	39.7677000623679	97.2426419369508	-10	0.6534
296	200	1.007	72.8564936564307	41.7817000623679	99.2286419369509	-10	0.6626
297	20	1.008	0.360493656430698	-30.7142999376321	27.7246419369508	-10	1
298	25	1.008	2.3764936564307	-28.6982999376321	29.7086419369508	-10	1
299	30	1.008	4.3924936564307	-26.6822999376321	31.6926419369508	-10	1
300	35	1.008	6.4084936564307	-24.6662999376321	33.6766419369508	-10	1
301	40	1.008	8.4244936564307	-22.6502999376321	35.6606419369508	-10	1
302	45	1.008	10.4404936564307	-20.6342999376321	37.6446419369508	-10	1
303	50	1.008	12.4564936564307	-18.6182999376321	39.6286419369508	-10	1
304	55	1.008	14.4724936564307	-16.6022999376321	41.6126419369508	-10	1
305	60	1.008	16.4884936564307	-14.5862999376321	43.5966419369508	-10	1
306	65	1.008	18.5044936564307	-12.5702999376321	45.5806419369508	-10	1
307	70	1.008	20.5204936564307	-10.5542999376321	47.5646419369508	-10	1
308	75	1.008	22.5364936564307	-8.53829993763208	49.5486419369508	-10	0.0513
309	80	1.008	24.5524936564307	-6.52229993763208	51.5326419369508	-10	0.1142
310	85	1.008	26.5684936564307	-4.50629993763209	53.5166419369508	-10	0.1693
311	90	1.008	28.5844936564307	-2.49029993763209	55.5006419369508	-10	0.2181
312	95	1.008	30.6004936564307	-0.474299937632082	57.4846419369508	-10	0.2616
313	100	1.008	32.6164936564307	1.54170006236792	59.4686419369508	-10	0.3006
314	105	1.008	34.6324936564307	3.55770006236791	61.4526419369508	-10	0.3358
315	110	1.008	36.6484936564307	5.57370006236792	63.4366419369508	-10	0.3676
316	115	1.008	38.6644936564307	7.58970006236792	65.4206419369508	-10	0.3966
317	120	1.008	40.6804936564307	9.60570006236792	67.4046419369508	-10	0.4232
318	125	1.008	42.6964936564307	11.6217000623679	69.3886419369508	-10	0.4475
319	130	1.008	44.7124936564307	13.6377000623679	71.3726419369508	-10	0.47
320	135	1.008	46.7284936564307	15.6537000623679	73.3566419369508	-10	0.4907
321	140	1.008	48.7444936564307	17.6697000623679	75.3406419369508	-10	0.5099
322	145	1.008	50.7604936564307	19.6857000623679	77.3246419369508	-10	0.5277
323	150	1.008	52.7764936564307	21.7017000623679	79.3086419369508	-10	0.5444
324	155	1.008	54.7924936564307	23.7177000623679	81.2926419369508	-10	0.5599
325	160	1.008	56.8084936564307	25.7337000623679	83.2766419369508	-10	0.5745
326	165	1.008	58.8244936564307	27.7497000623679	85.2606419369508	-10	0.5881
327	170	1.008	60.8404936564307	29.7657000623679	87.2446419369508	-10	0.601
328	175	1.008	62.8564936564307	31.7817000623679	89.2286419369509	-10	0.613
329	180	1.008	64.8724936564307	33.7977000623679	91.2126419369508	-10	0.6245
330	185	1.008	66.8884936564307	35.8137000623679	93.1966419369508	-10	0.6352
331	190	1.008	68.9044936564307	37.8297000623679	95.1806419369508	-10	0.6454
332	195	1.008	70.9204936564307	39.8457000623679	97.1646419369508	-10	0.6551
333	200	1.008	72.9364936564307	41.8617000623679	99.1486419369508	-10	0.6643
334	20	1.009	0.368493656430697	-30.7062999376321	27.7166419369508	-10	1
335	25	1.009	2.3864936564307	-28.6882999376321	29.6986419369508	-10	1
336	30	1.009	4.4044936564307	-26.6702999376321	31.6806419369508	-10	1
337	35	1.009	6.4224936564307	-24.6522999376321	33.6626419369508	-10	1
338	40	1.009	8.4404936564307	-22.6342999376321	35.6446419369508	-10	1
339	45	1.009	10.4584936564307	-20.6162999376321	37.6266419369508	-10	1
340	50	1.009	12.4764936564307	-18.5982999376321	39.6086419369508	-10	1
341	55	1.009	14.4944936564307	-16.5802999376321	41.5906419369508	-10	1
342	60	1.009	16.5124936564307	-14.5622999376321	43.5726419369508	-10	1
343	65	1.009	18.5304936564307	-12.5442999376321	45.5546419369508	-10	1
344	70	1.009	20.5484936564307	-10.5262999376321	47.5366419369508	-10	1
345	75	1.009	22.5664936564307	-8.50829993763209	49.5186419369508	-10	0.0524
346	80	1.009	24.5844936564307	-6.49029993763209	51.5006419369508	-10	0.1154
347	85	1.009	26.6024936564307	-4.47229993763209	53.4826419369508	-10	0.1706
348	90	1.009	28.6204936564307	-2.45429993763209	55.4646419369508	-10	0.2194
349	95	1.009	30.6384936564307	-0.436299937632086	57.4466419369508	-10	0.2629
350	100	1.009	32.6564936564307	1.58170006236791	59.4286419369508	-10	0.302
351	105	1.009	34.6744936564307	3.59970006236791	61.4106419369508	-10	0.3372
352	110	1.009	36.6924936564307	5.61770006236791	63.3926419369508	-10	0.3691
353	115	1.009	38.7104936564307	7.63570006236791	65.3746419369508	-10	0.3981
354	120	1.009	40.7284936564307	9.65370006236791	67.3566419369508	-10	0.4247
355	125	1.009	42.7464936564307	11.6717000623679	69.3386419369508	-10	0.449
356	130	1.009	44.7644936564307	13.6897000623679	71.3206419369508	-10	0.4715
357	135	1.009	46.7824936564307	15.7077000623679	73.3026419369508	-10	0.4922
358	140	1.009	48.8004936564307	17.7257000623679	75.2846419369508	-10	0.5115
359	145	1.009	50.8184936564307	19.7437000623679	77.2666419369508	-10	0.5293
360	150	1.009	52.8364936564307	21.7617000623679	79.2486419369508	-10	0.546
361	155	1.009	54.8544936564307	23.7797000623679	81.2306419369508	-10	0.5615
362	160	1.009	56.8724936564307	25.7977000623679	83.2126419369508	-10	0.5761
363	165	1.009	58.8904936564307	27.8157000623679	85.1946419369509	-10	0.5898
364	170	1.009	60.9084936564307	29.8337000623679	87.1766419369509	-10	0.6026
365	175	1.009	62.9264936564307	31.8517000623679	89.1586419369509	-10	0.6147
366	180	1.009	64.9444936564307	33.8697000623679	91.1406419369509	-10	0.6261
367	185	1.009	66.9624936564307	35.8877000623679	93.1226419369509	-10	0.6369
368	190	1.009	68.9804936564307	37.9057000623679	95.1046419369509	-10	0.6471
369	195	1.009	70.9984936564307	39.9237000623679	97.0866419369509	-10	0.6568
370	200	1.009	73.0164936564307	41.9417000623679	99.0686419369509	-10	0.666
371	20	1.01	0.376493656430698	-30.6982999376321	27.7086419369508	-10	1
372	25	1.01	2.3964936564307	-28.6782999376321	29.6886419369508	-10	1
373	30	1.01	4.4164936564307	-26.6582999376321	31.6686419369508	-10	1
374	35	1.01	6.4364936564307	-24.6382999376321	33.6486419369508	-10	1
375	40	1.01	8.4564936564307	-22.6182999376321	35.6286419369508	-10	1
376	45	1.01	10.4764936564307	-20.5982999376321	37.6086419369508	-10	1
377	50	1.01	12.4964936564307	-18.5782999376321	39.5886419369508	-10	1
378	55	1.01	14.5164936564307	-16.5582999376321	41.5686419369508	-10	1
379	60	1.01	16.5364936564307	-14.5382999376321	43.5486419369508	-10	1
380	65	1.01	18.5564936564307	-12.5182999376321	45.5286419369508	-10	1
381	70	1.01	20.5764936564307	-10.4982999376321	47.5086419369508	-10	1
382	75	1.01	22.5964936564307	-8.47829993763208	49.4886419369508	-10	0.0536
383	80	1.01	24.6164936564307	-6.45829993763208	51.4686419369508	-10	0.1165
384	85	1.01	26.6364936564307	-4.43829993763208	53.4486419369508	-10	0.1718
385	90	1.01	28.6564936564307	-2.41829993763209	55.4286419369508	-10	0.2207
386	95	1.01	30.6764936564307	-0.398299937632082	57.4086419369508	-10	0.2643
387	100	1.01	32.6964936564307	1.62170006236791	59.3886419369508	-10	0.3033
388	105	1.01	34.7164936564307	3.64170006236792	61.3686419369508	-10	0.3386
389	110	1.01	36.7364936564307	5.66170006236791	63.3486419369508	-10	0.3705
390	115	1.01	38.7564936564307	7.68170006236792	65.3286419369508	-10	0.3996
391	120	1.01	40.7764936564307	9.70170006236792	67.3086419369508	-10	0.4261
392	125	1.01	42.7964936564307	11.7217000623679	69.2886419369508	-10	0.4505
393	130	1.01	44.8164936564307	13.7417000623679	71.2686419369508	-10	0.473
394	135	1.01	46.8364936564307	15.7617000623679	73.2486419369508	-10	0.4938
395	140	1.01	48.8564936564307	17.7817000623679	75.2286419369508	-10	0.513
396	145	1.01	50.8764936564307	19.8017000623679	77.2086419369508	-10	0.5309
397	150	1.01	52.8964936564307	21.8217000623679	79.1886419369508	-10	0.5476
398	155	1.01	54.9164936564307	23.8417000623679	81.1686419369508	-10	0.5631
399	160	1.01	56.9364936564307	25.8617000623679	83.1486419369508	-10	0.5777
400	165	1.01	58.9564936564307	27.8817000623679	85.1286419369508	-10	0.5914
401	170	1.01	60.9764936564307	29.9017000623679	87.1086419369508	-10	0.6043
402	175	1.01	62.9964936564307	31.9217000623679	89.0886419369508	-10	0.6164
403	180	1.01	65.0164936564307	33.9417000623679	91.0686419369508	-10	0.6278
404	185	1.01	67.0364936564307	35.9617000623679	93.0486419369508	-10	0.6386
405	190	1.01	69.0564936564307	37.9817000623679	95.0286419369508	-10	0.6488
406	195	1.01	71.0764936564307	40.0017000623679	97.0086419369508	-10	0.6585
407	200	1.01	73.0964936564307	42.0217000623679	98.9886419369508	-10	0.6677
408	20	1.011	0.384493656430697	-30.6902999376321	27.7006419369508	-10	1
409	25	1.011	2.4064936564307	-28.6682999376321	29.6786419369508	-10	1
410	30	1.011	4.4284936564307	-26.6462999376321	31.6566419369508	-10	1
411	35	1.011	6.4504936564307	-24.6242999376321	33.6346419369508	-10	1
412	40	1.011	8.4724936564307	-22.6022999376321	35.6126419369508	-10	1
413	45	1.011	10.4944936564307	-20.5802999376321	37.5906419369508	-10	1
414	50	1.011	12.5164936564307	-18.5582999376321	39.5686419369508	-10	1
415	55	1.011	14.5384936564307	-16.5362999376321	41.5466419369508	-10	1
416	60	1.011	16.5604936564307	-14.5142999376321	43.5246419369508	-10	1
417	65	1.011	18.5824936564307	-12.4922999376321	45.5026419369508	-10	1
418	70	1.011	20.6044936564307	-10.4702999376321	47.4806419369508	-10	1
419	75	1.011	22.6264936564307	-8.44829993763209	49.4586419369508	-10	0.0547
420	80	1.011	24.6484936564307	-6.42629993763209	51.4366419369508	-10	0.1177
421	85	1.011	26.6704936564307	-4.40429993763209	53.4146419369508	-10	0.173
422	90	1.011	28.6924936564307	-2.38229993763209	55.3926419369508	-10	0.222
423	95	1.011	30.7144936564307	-0.360299937632085	57.3706419369508	-10	0.2656
424	100	1.011	32.7364936564307	1.66170006236791	59.3486419369508	-10	0.3047
425	105	1.011	34.7584936564307	3.68370006236791	61.3266419369508	-10	0.34
426	110	1.011	36.7804936564307	5.70570006236791	63.3046419369508	-10	0.3719
427	115	1.011	38.8024936564307	7.72770006236791	65.2826419369508	-10	0.401
428	120	1.011	40.8244936564307	9.74970006236791	67.2606419369508	-10	0.4276
429	125	1.011	42.8464936564307	11.7717000623679	69.2386419369508	-10	0.452
430	130	1.011	44.8684936564307	13.7937000623679	71.2166419369509	-10	0.4745
431	135	1.011	46.8904936564307	15.8157000623679	73.1946419369508	-10	0.4953
432	140	1.011	48.9124936564307	17.8377000623679	75.1726419369508	-10	0.5146
433	145	1.011	50.9344936564307	19.8597000623679	77.1506419369508	-10	0.5325
434	150	1.011	52.9564936564307	21.8817000623679	79.1286419369508	-10	0.5492
435	155	1.011	54.9784936564307	23.9037000623679	81.1066419369508	-10	0.5648
436	160	1.011	57.0004936564307	25.9257000623679	83.0846419369508	-10	0.5794
437	165	1.011	59.0224936564307	27.9477000623679	85.0626419369509	-10	0.593
438	170	1.011	61.0444936564307	29.9697000623679	87.0406419369508	-10	0.6059
439	175	1.011	63.0664936564307	31.9917000623679	89.0186419369508	-10	0.618
440	180	1.011	65.0884936564307	34.0137000623679	90.9966419369509	-10	0.6295
441	185	1.011	67.1104936564307	36.0357000623679	92.9746419369508	-10	0.6403
442	190	1.011	69.1324936564307	38.0577000623679	94.9526419369508	-10	0.6505
443	195	1.011	71.1544936564307	40.0797000623679	96.9306419369508	-10	0.6602
444	200	1.011	73.1764936564307	42.1017000623679	98.9086419369509	-10	0.6694
445	20	1.012	0.392493656430698	-30.6822999376321	27.6926419369508	-10	1
446	25	1.012	2.4164936564307	-28.6582999376321	29.6686419369508	-10	1
447	30	1.012	4.4404936564307	-26.6342999376321	31.6446419369508	-10	1
448	35	1.012	6.4644936564307	-24.6102999376321	33.6206419369508	-10	1
449	40	1.012	8.4884936564307	-22.5862999376321	35.5966419369508	-10	1
450	45	1.012	10.5124936564307	-20.5622999376321	37.5726419369508	-10	1
451	50	1.012	12.5364936564307	-18.5382999376321	39.5486419369508	-10	1
452	55	1.012	14.5604936564307	-16.5142999376321	41.5246419369508	-10	1
453	60	1.012	16.5844936564307	-14.4902999376321	43.5006419369508	-10	1
454	65	1.012	18.6084936564307	-12.4662999376321	45.4766419369508	-10	1
455	70	1.012	20.6324936564307	-10.4422999376321	47.4526419369508	-10	1
456	75	1.012	22.6564936564307	-8.41829993763209	49.4286419369508	-10	0.0558
457	80	1.012	24.6804936564307	-6.39429993763208	51.4046419369508	-10	0.1189
458	85	1.012	26.7044936564307	-4.37029993763208	53.3806419369508	-10	0.1743
459	90	1.012	28.7284936564307	-2.34629993763208	55.3566419369508	-10	0.2233
460	95	1.012	30.7524936564307	-0.322299937632081	57.3326419369508	-10	0.2669
461	100	1.012	32.7764936564307	1.70170006236792	59.3086419369508	-10	0.3061
462	105	1.012	34.8004936564307	3.72570006236791	61.2846419369508	-10	0.3414
463	110	1.012	36.8244936564307	5.74970006236791	63.2606419369508	-10	0.3733
464	115	1.012	38.8484936564307	7.77370006236792	65.2366419369508	-10	0.4025
465	120	1.012	40.8724936564307	9.79770006236792	67.2126419369508	-10	0.4291
466	125	1.012	42.8964936564307	11.8217000623679	69.1886419369508	-10	0.4535
467	130	1.012	44.9204936564307	13.8457000623679	71.1646419369508	-10	0.4761
468	135	1.012	46.9444936564307	15.8697000623679	73.1406419369508	-10	0.4969
469	140	1.012	48.9684936564307	17.8937000623679	75.1166419369508	-10	0.5162
470	145	1.012	50.9924936564307	19.9177000623679	77.0926419369508	-10	0.5341
471	150	1.012	53.0164936564307	21.9417000623679	79.0686419369508	-10	0.5508
472	155	1.012	55.0404936564307	23.9657000623679	81.0446419369508	-10	0.5664
473	160	1.012	57.0644936564307	25.9897000623679	83.0206419369508	-10	0.581
474	165	1.012	59.0884936564307	28.0137000623679	84.9966419369508	-10	0.5947
475	170	1.012	61.1124936564307	30.0377000623679	86.9726419369508	-10	0.6076
476	175	1.012	63.1364936564307	32.0617000623679	88.9486419369508	-10	0.6197
477	180	1.012	65.1604936564307	34.0857000623679	90.9246419369508	-10	0.6311
478	185	1.012	67.1844936564307	36.1097000623679	92.9006419369508	-10	0.642
479	190	1.012	69.2084936564307	38.1337000623679	94.8766419369508	-10	0.6522
480	195	1.012	71.2324936564307	40.1577000623679	96.8526419369508	-10	0.6619
481	200	1.012	73.2564936564307	42.1817000623679	98.8286419369508	-10	0.6711
482	20	1.013	0.400493656430697	-30.6742999376321	27.6846419369508	-10	1
483	25	1.013	2.4264936564307	-28.6482999376321	29.6586419369508	-10	1
484	30	1.013	4.4524936564307	-26.6222999376321	31.6326419369508	-10	1
485	35	1.013	6.4784936564307	-24.5962999376321	33.6066419369508	-10	1
486	40	1.013	8.5044936564307	-22.5702999376321	35.5806419369508	-10	1
487	45	1.013	10.5304936564307	-20.5442999376321	37.5546419369508	-10	1
488	50	1.013	12.5564936564307	-18.5182999376321	39.5286419369508	-10	1
489	55	1.013	14.5824936564307	-16.4922999376321	41.5026419369508	-10	1
490	60	1.013	16.6084936564307	-14.4662999376321	43.4766419369508	-10	1
491	65	1.013	18.6344936564307	-12.4402999376321	45.4506419369508	-10	1
492	70	1.013	20.6604936564307	-10.4142999376321	47.4246419369508	-10	1
493	75	1.013	22.6864936564307	-8.38829993763209	49.3986419369508	-10	0.0569
494	80	1.013	24.7124936564307	-6.36229993763209	51.3726419369508	-10	0.1201
495	85	1.013	26.7384936564307	-4.33629993763209	53.3466419369508	-10	0.1755
496	90	1.013	28.7644936564307	-2.31029993763209	55.3206419369508	-10	0.2245
497	95	1.013	30.7904936564307	-0.284299937632085	57.2946419369508	-10	0.2682
498	100	1.013	32.8164936564307	1.74170006236791	59.2686419369508	-10	0.3074
499	105	1.013	34.8424936564307	3.76770006236791	61.2426419369508	-10	0.3428
500	110	1.013	36.8684936564307	5.79370006236791	63.2166419369508	-10	0.3748
501	115	1.013	38.8944936564307	7.81970006236791	65.1906419369508	-10	0.4039
502	120	1.013	40.9204936564307	9.84570006236791	67.1646419369508	-10	0.4306
503	125	1.013	42.9464936564307	11.8717000623679	69.1386419369508	-10	0.4551
504	130	1.013	44.9724936564307	13.8977000623679	71.1126419369508	-10	0.4776
505	135	1.013	46.9984936564307	15.9237000623679	73.0866419369508	-10	0.4984
506	140	1.013	49.0244936564307	17.9497000623679	75.0606419369508	-10	0.5177
507	145	1.013	51.0504936564307	19.9757000623679	77.0346419369508	-10	0.5357
508	150	1.013	53.0764936564307	22.0017000623679	79.0086419369508	-10	0.5524
509	155	1.013	55.1024936564307	24.0277000623679	80.9826419369508	-10	0.568
510	160	1.013	57.1284936564307	26.0537000623679	82.9566419369508	-10	0.5826
511	165	1.013	59.1544936564307	28.0797000623679	84.9306419369508	-10	0.5963
512	170	1.013	61.1804936564307	30.1057000623679	86.9046419369508	-10	0.6092
513	175	1.013	63.2064936564307	32.1317000623679	88.8786419369508	-10	0.6214
514	180	1.013	65.2324936564307	34.1577000623679	90.8526419369508	-10	0.6328
515	185	1.013	67.2584936564307	36.1837000623679	92.8266419369508	-10	0.6437
516	190	1.013	69.2844936564307	38.2097000623679	94.8006419369508	-10	0.6539
517	195	1.013	71.3104936564307	40.2357000623679	96.7746419369508	-10	0.6636
518	200	1.013	73.3364936564307	42.2617000623679	98.7486419369508	-10	0.6728
519	20	1.014	0.408493656430698	-30.6662999376321	27.6766419369508	-10	1
520	25	1.014	2.4364936564307	-28.6382999376321	29.6486419369508	-10	1
521	30	1.014	4.4644936564307	-26.6102999376321	31.6206419369508	-10	1
522	35	1.014	6.4924936564307	-24.5822999376321	33.5926419369508	-10	1
523	40	1.014	8.5204936564307	-22.5542999376321	35.5646419369508	-10	1
524	45	1.014	10.5484936564307	-20.5262999376321	37.5366419369508	-10	1
525	50	1.014	12.5764936564307	-18.4982999376321	39.5086419369508	-10	1
526	55	1.014	14.6044936564307	-16.4702999376321	41.4806419369508	-10	1
527	60	1.014	16.6324936564307	-14.4422999376321	43.4526419369508	-10	1
528	65	1.014	18.6604936564307	-12.4142999376321	45.4246419369508	-10	1
529	70	1.014	20.6884936564307	-10.3862999376321	47.3966419369508	-10	1
530	75	1.014	22.7164936564307	-8.35829993763208	49.3686419369508	-10	0.058
531	80	1.014	24.7444936564307	-6.33029993763208	51.3406419369508	-10	0.1212
532	85	1.014	26.7724936564307	-4.30229993763209	53.3126419369508	-10	0.1767
533	90	1.014	28.8004936564307	-2.27429993763209	55.2846419369508	-10	0.2258
534	95	1.014	30.8284936564307	-0.246299937632081	57.2566419369508	-10	0.2696
535	100	1.014	32.8564936564307	1.78170006236792	59.2286419369508	-10	0.3088
536	105	1.014	34.8844936564307	3.80970006236792	61.2006419369508	-10	0.3442
537	110	1.014	36.9124936564307	5.83770006236792	63.1726419369508	-10	0.3762
538	115	1.014	38.9404936564307	7.86570006236791	65.1446419369508	-10	0.4054
539	120	1.014	40.9684936564307	9.89370006236791	67.1166419369508	-10	0.4321
540	125	1.014	42.9964936564307	11.9217000623679	69.0886419369508	-10	0.4566
541	130	1.014	45.0244936564307	13.9497000623679	71.0606419369508	-10	0.4791
542	135	1.014	47.0524936564307	15.9777000623679	73.0326419369508	-10	0.5
543	140	1.014	49.0804936564307	18.0057000623679	75.0046419369508	-10	0.5193
544	145	1.014	51.1084936564307	20.0337000623679	76.9766419369508	-10	0.5373
545	150	1.014	53.1364936564307	22.0617000623679	78.9486419369508	-10	0.554
546	155	1.014	55.1644936564307	24.0897000623679	80.9206419369508	-10	0.5696
547	160	1.014	57.1924936564307	26.1177000623679	82.8926419369508	-10	0.5843
548	165	1.014	59.2204936564307	28.1457000623679	84.8646419369508	-10	0.598
549	170	1.014	61.2484936564307	30.1737000623679	86.8366419369508	-10	0.6109
550	175	1.014	63.2764936564307	32.2017000623679	88.8086419369508	-10	0.6231
551	180	1.014	65.3044936564307	34.2297000623679	90.7806419369508	-10	0.6345
552	185	1.014	67.3324936564307	36.2577000623679	92.7526419369508	-10	0.6454
553	190	1.014	69.3604936564307	38.2857000623679	94.7246419369508	-10	0.6556
554	195	1.014	71.3884936564307	40.3137000623679	96.6966419369508	-10	0.6653
555	200	1.014	73.4164936564307	42.3417000623679	98.6686419369508	-10	0.6746
556	20	1.015	0.416493656430697	-30.6582999376321	27.6686419369508	-10	1
557	25	1.015	2.4464936564307	-28.6282999376321	29.6386419369508	-10	1
558	30	1.015	4.4764936564307	-26.5982999376321	31.6086419369508	-10	1
559	35	1.015	6.5064936564307	-24.5682999376321	33.5786419369508	-10	1
560	40	1.015	8.5364936564307	-22.5382999376321	35.5486419369508	-10	1
561	45	1.015	10.5664936564307	-20.5082999376321	37.5186419369508	-10	1
562	50	1.015	12.5964936564307	-18.4782999376321	39.4886419369508	-10	1
563	55	1.015	14.6264936564307	-16.4482999376321	41.4586419369508	-10	1
564	60	1.015	16.6564936564307	-14.4182999376321	43.4286419369508	-10	1
565	65	1.015	18.6864936564307	-12.3882999376321	45.3986419369508	-10	1
566	70	1.015	20.7164936564307	-10.3582999376321	47.3686419369508	-10	1
567	75	1.015	22.7464936564307	-8.32829993763209	49.3386419369508	-10	0.0591
568	80	1.015	24.7764936564307	-6.29829993763209	51.3086419369508	-10	0.1224
569	85	1.015	26.8064936564307	-4.26829993763209	53.2786419369508	-10	0.178
570	90	1.015	28.8364936564307	-2.23829993763209	55.2486419369508	-10	0.2271
571	95	1.015	30.8664936564307	-0.208299937632091	57.2186419369508	-10	0.2709
572	100	1.015	32.8964936564307	1.82170006236791	59.1886419369508	-10	0.3102
573	105	1.015	34.9264936564307	3.85170006236791	61.1586419369508	-10	0.3456
574	110	1.015	36.9564936564307	5.88170006236791	63.1286419369508	-10	0.3777
575	115	1.015	38.9864936564307	7.91170006236791	65.0986419369508	-10	0.4069
576	120	1.015	41.0164936564307	9.94170006236791	67.0686419369508	-10	0.4336
577	125	1.015	43.0464936564307	11.9717000623679	69.0386419369508	-10	0.4581
578	130	1.015	45.0764936564307	14.0017000623679	71.0086419369508	-10	0.4807
579	135	1.015	47.1064936564307	16.0317000623679	72.9786419369509	-10	0.5015
580	140	1.015	49.1364936564307	18.0617000623679	74.9486419369508	-10	0.5209
581	145	1.015	51.1664936564307	20.0917000623679	76.9186419369508	-10	0.5389
582	150	1.015	53.1964936564307	22.1217000623679	78.8886419369508	-10	0.5556
583	155	1.015	55.2264936564307	24.1517000623679	80.8586419369508	-10	0.5713
584	160	1.015	57.2564936564307	26.1817000623679	82.8286419369508	-10	0.5859
585	165	1.015	59.2864936564307	28.2117000623679	84.7986419369508	-10	0.5996
586	170	1.015	61.3164936564307	30.2417000623679	86.7686419369508	-10	0.6126
587	175	1.015	63.3464936564307	32.2717000623679	88.7386419369508	-10	0.6247
588	180	1.015	65.3764936564307	34.3017000623679	90.7086419369508	-10	0.6362
589	185	1.015	67.4064936564307	36.3317000623679	92.6786419369508	-10	0.6471
590	190	1.015	69.4364936564307	38.3617000623679	94.6486419369508	-10	0.6573
591	195	1.015	71.4664936564307	40.3917000623679	96.6186419369508	-10	0.6671
592	200	1.015	73.4964936564307	42.4217000623679	98.5886419369508	-10	0.6763
593	20	1.016	0.424493656430698	-30.6502999376321	27.6606419369508	-10	1
594	25	1.016	2.4564936564307	-28.6182999376321	29.6286419369508	-10	1
595	30	1.016	4.4884936564307	-26.5862999376321	31.5966419369508	-10	1
596	35	1.016	6.5204936564307	-24.5542999376321	33.5646419369508	-10	1
597	40	1.016	8.5524936564307	-22.5222999376321	35.5326419369508	-10	1
598	45	1.016	10.5844936564307	-20.4902999376321	37.5006419369508	-10	1
599	50	1.016	12.6164936564307	-18.4582999376321	39.4686419369508	-10	1
600	55	1.016	14.6484936564307	-16.4262999376321	41.4366419369508	-10	1
601	60	1.016	16.6804936564307	-14.3942999376321	43.4046419369508	-10	1
602	65	1.016	18.7124936564307	-12.3622999376321	45.3726419369508	-10	1
603	70	1.016	20.7444936564307	-10.3302999376321	47.3406419369508	-10	1
604	75	1.016	22.7764936564307	-8.29829993763208	49.3086419369508	-10	0.0603
605	80	1.016	24.8084936564307	-6.26629993763208	51.2766419369508	-10	0.1236
606	85	1.016	26.8404936564307	-4.23429993763209	53.2446419369508	-10	0.1792
607	90	1.016	28.8724936564307	-2.20229993763208	55.2126419369508	-10	0.2284
608	95	1.016	30.9044936564307	-0.17029993763208	57.1806419369508	-10	0.2722
609	100	1.016	32.9364936564307	1.86170006236792	59.1486419369508	-10	0.3115
610	105	1.016	34.9684936564307	3.89370006236791	61.1166419369508	-10	0.347
611	110	1.016	37.0004936564307	5.92570006236792	63.0846419369508	-10	0.3791
612	115	1.016	39.0324936564307	7.95770006236792	65.0526419369508	-10	0.4083
613	120	1.016	41.0644936564307	9.98970006236792	67.0206419369508	-10	0.4351
614	125	1.016	43.0964936564307	12.0217000623679	68.9886419369508	-10	0.4596
615	130	1.016	45.1284936564307	14.0537000623679	70.9566419369508	-10	0.4822
616	135	1.016	47.1604936564307	16.0857000623679	72.9246419369508	-10	0.5031
617	140	1.016	49.1924936564307	18.1177000623679	74.8926419369508	-10	0.5225
618	145	1.016	51.2244936564307	20.1497000623679	76.8606419369508	-10	0.5405
619	150	1.016	53.2564936564307	22.1817000623679	78.8286419369508	-10	0.5572
620	155	1.016	55.2884936564307	24.2137000623679	80.7966419369508	-10	0.5729
621	160	1.016	57.3204936564307	26.2457000623679	82.7646419369508	-10	0.5875
622	165	1.016	59.3524936564307	28.2777000623679	84.7326419369508	-10	0.6013
623	170	1.016	61.3844936564307	30.3097000623679	86.7006419369508	-10	0.6142
624	175	1.016	63.4164936564307	32.3417000623679	88.6686419369508	-10	0.6264
625	180	1.016	65.4484936564307	34.3737000623679	90.6366419369508	-10	0.6379
626	185	1.016	67.4804936564307	36.4057000623679	92.6046419369508	-10	0.6488
627	190	1.016	69.5124936564307	38.4377000623679	94.5726419369508	-10	0.659
628	195	1.016	71.5444936564307	40.4697000623679	96.5406419369508	-10	0.6688
629	200	1.016	73.5764936564307	42.5017000623679	98.5086419369508	-10	0.678
630	20	1.017	0.432493656430697	-30.6422999376321	27.6526419369508	-10	1
631	25	1.017	2.4664936564307	-28.6082999376321	29.6186419369508	-10	1
632	30	1.017	4.5004936564307	-26.5742999376321	31.5846419369508	-10	1
633	35	1.017	6.5344936564307	-24.5402999376321	33.5506419369508	-10	1
634	40	1.017	8.5684936564307	-22.5062999376321	35.5166419369508	-10	1
635	45	1.017	10.6024936564307	-20.4722999376321	37.4826419369508	-10	1
636	50	1.017	12.6364936564307	-18.4382999376321	39.4486419369508	-10	1
637	55	1.017	14.6704936564307	-16.4042999376321	41.4146419369508	-10	1
638	60	1.017	16.7044936564307	-14.3702999376321	43.3806419369508	-10	1
639	65	1.017	18.7384936564307	-12.3362999376321	45.3466419369508	-10	1
640	70	1.017	20.7724936564307	-10.3022999376321	47.3126419369508	-10	1
641	75	1.017	22.8064936564307	-8.26829993763209	49.2786419369508	-10	0.0614
642	80	1.017	24.8404936564307	-6.23429993763209	51.2446419369508	-10	0.1248
643	85	1.017	26.8744936564307	-4.20029993763209	53.2106419369508	-10	0.1805
644	90	1.017	28.9084936564307	-2.16629993763209	55.1766419369508	-10	0.2297
645	95	1.017	30.9424936564307	-0.132299937632091	57.1426419369508	-10	0.2736
646	100	1.017	32.9764936564307	1.90170006236791	59.1086419369508	-10	0.3129
647	105	1.017	35.0104936564307	3.93570006236791	61.0746419369508	-10	0.3484
648	110	1.017	37.0444936564307	5.96970006236791	63.0406419369508	-10	0.3805
649	115	1.017	39.0784936564307	8.00370006236791	65.0066419369508	-10	0.4098
650	120	1.017	41.1124936564307	10.0377000623679	66.9726419369508	-10	0.4366
651	125	1.017	43.1464936564307	12.0717000623679	68.9386419369508	-10	0.4611
652	130	1.017	45.1804936564307	14.1057000623679	70.9046419369508	-10	0.4838
653	135	1.017	47.2144936564307	16.1397000623679	72.8706419369508	-10	0.5047
654	140	1.017	49.2484936564307	18.1737000623679	74.8366419369508	-10	0.524
655	145	1.017	51.2824936564307	20.2077000623679	76.8026419369508	-10	0.5421
656	150	1.017	53.3164936564307	22.2417000623679	78.7686419369508	-10	0.5588
657	155	1.017	55.3504936564307	24.2757000623679	80.7346419369508	-10	0.5745
658	160	1.017	57.3844936564307	26.3097000623679	82.7006419369508	-10	0.5892
659	165	1.017	59.4184936564307	28.3437000623679	84.6666419369508	-10	0.603
660	170	1.017	61.4524936564307	30.3777000623679	86.6326419369508	-10	0.6159
661	175	1.017	63.4864936564307	32.4117000623679	88.5986419369508	-10	0.6281
662	180	1.017	65.5204936564307	34.4457000623679	90.5646419369508	-10	0.6396
663	185	1.017	67.5544936564307	36.4797000623679	92.5306419369508	-10	0.6505
664	190	1.017	69.5884936564307	38.5137000623679	94.4966419369509	-10	0.6608
665	195	1.017	71.6224936564307	40.5477000623679	96.4626419369508	-10	0.6705
666	200	1.017	73.6564936564307	42.5817000623679	98.4286419369508	-10	0.6798
667	20	1.018	0.440493656430698	-30.6342999376321	27.6446419369508	-10	1
668	25	1.018	2.4764936564307	-28.5982999376321	29.6086419369508	-10	1
669	30	1.018	4.5124936564307	-26.5622999376321	31.5726419369508	-10	1
670	35	1.018	6.5484936564307	-24.5262999376321	33.5366419369508	-10	1
671	40	1.018	8.5844936564307	-22.4902999376321	35.5006419369508	-10	1
672	45	1.018	10.6204936564307	-20.4542999376321	37.4646419369508	-10	1
673	50	1.018	12.6564936564307	-18.4182999376321	39.4286419369508	-10	1
674	55	1.018	14.6924936564307	-16.3822999376321	41.3926419369508	-10	1
675	60	1.018	16.7284936564307	-14.3462999376321	43.3566419369508	-10	1
676	65	1.018	18.7644936564307	-12.3102999376321	45.3206419369508	-10	1
677	70	1.018	20.8004936564307	-10.2742999376321	47.2846419369508	-10	1
678	75	1.018	22.8364936564307	-8.23829993763209	49.2486419369508	-10	0.0625
679	80	1.018	24.8724936564307	-6.20229993763208	51.2126419369508	-10	0.126
680	85	1.018	26.9084936564307	-4.16629993763208	53.1766419369508	-10	0.1817
681	90	1.018	28.9444936564307	-2.13029993763208	55.1406419369508	-10	0.231
682	95	1.018	30.9804936564307	-0.094299937632087	57.1046419369508	-10	0.2749
683	100	1.018	33.0164936564307	1.94170006236791	59.0686419369508	-10	0.3143
684	105	1.018	35.0524936564307	3.97770006236792	61.0326419369508	-10	0.3498
685	110	1.018	37.0884936564307	6.01370006236792	62.9966419369508	-10	0.382
686	115	1.018	39.1244936564307	8.04970006236792	64.9606419369508	-10	0.4113
687	120	1.018	41.1604936564307	10.0857000623679	66.9246419369508	-10	0.4381
688	125	1.018	43.1964936564307	12.1217000623679	68.8886419369508	-10	0.4627
689	130	1.018	45.2324936564307	14.1577000623679	70.8526419369508	-10	0.4853
690	135	1.018	47.2684936564307	16.1937000623679	72.8166419369508	-10	0.5062
691	140	1.018	49.3044936564307	18.2297000623679	74.7806419369508	-10	0.5256
692	145	1.018	51.3404936564307	20.2657000623679	76.7446419369508	-10	0.5437
693	150	1.018	53.3764936564307	22.3017000623679	78.7086419369508	-10	0.5605
694	155	1.018	55.4124936564307	24.3377000623679	80.6726419369508	-10	0.5762
695	160	1.018	57.4484936564307	26.3737000623679	82.6366419369508	-10	0.5908
696	165	1.018	59.4844936564307	28.4097000623679	84.6006419369508	-10	0.6046
697	170	1.018	61.5204936564307	30.4457000623679	86.5646419369508	-10	0.6176
698	175	1.018	63.5564936564307	32.4817000623679	88.5286419369508	-10	0.6298
699	180	1.018	65.5924936564307	34.5177000623679	90.4926419369508	-10	0.6413
700	185	1.018	67.6284936564307	36.5537000623679	92.4566419369508	-10	0.6522
701	190	1.018	69.6644936564307	38.5897000623679	94.4206419369508	-10	0.6625
702	195	1.018	71.7004936564307	40.6257000623679	96.3846419369508	-10	0.6722
703	200	1.018	73.7364936564307	42.6617000623679	98.3486419369508	-10	0.6815
704	20	1.019	0.448493656430697	-30.6262999376321	27.6366419369508	-10	1
705	25	1.019	2.4864936564307	-28.5882999376321	29.5986419369508	-10	1
706	30	1.019	4.5244936564307	-26.5502999376321	31.5606419369508	-10	1
707	35	1.019	6.5624936564307	-24.5122999376321	33.5226419369508	-10	1
708	40	1.019	8.6004936564307	-22.4742999376321	35.4846419369508	-10	1
709	45	1.019	10.6384936564307	-20.4362999376321	37.4466419369508	-10	1
710	50	1.019	12.6764936564307	-18.3982999376321	39.4086419369508	-10	1
711	55	1.019	14.7144936564307	-16.3602999376321	41.3706419369508	-10	1
712	60	1.019	16.7524936564307	-14.3222999376321	43.3326419369508	-10	1
713	65	1.019	18.7904936564307	-12.2842999376321	45.2946419369508	-10	1
714	70	1.019	20.8284936564307	-10.2462999376321	47.2566419369508	-10	1
715	75	1.019	22.8664936564307	-8.20829993763209	49.2186419369508	-10	0.0637
716	80	1.019	24.9044936564307	-6.17029993763209	51.1806419369508	-10	0.1272
717	85	1.019	26.9424936564307	-4.13229993763209	53.1426419369508	-10	0.183
718	90	1.019	28.9804936564307	-2.09429993763209	55.1046419369508	-10	0.2323
719	95	1.019	31.0184936564307	-0.0562999376320903	57.0666419369508	-10	0.2763
720	100	1.019	33.0564936564307	1.98170006236791	59.0286419369508	-10	0.3157
721	105	1.019	35.0944936564307	4.01970006236791	60.9906419369508	-10	0.3512
722	110	1.019	37.1324936564307	6.05770006236791	62.9526419369508	-10	0.3834
723	115	1.019	39.1704936564307	8.09570006236791	64.9146419369508	-10	0.4128
724	120	1.019	41.2084936564307	10.1337000623679	66.8766419369508	-10	0.4396
725	125	1.019	43.2464936564307	12.1717000623679	68.8386419369508	-10	0.4642
726	130	1.019	45.2844936564307	14.2097000623679	70.8006419369508	-10	0.4869
727	135	1.019	47.3224936564307	16.2477000623679	72.7626419369508	-10	0.5078
728	140	1.019	49.3604936564307	18.2857000623679	74.7246419369508	-10	0.5272
729	145	1.019	51.3984936564307	20.3237000623679	76.6866419369508	-10	0.5453
730	150	1.019	53.4364936564307	22.3617000623679	78.6486419369508	-10	0.5621
731	155	1.019	55.4744936564307	24.3997000623679	80.6106419369508	-10	0.5778
732	160	1.019	57.5124936564307	26.4377000623679	82.5726419369508	-10	0.5925
733	165	1.019	59.5504936564307	28.4757000623679	84.5346419369508	-10	0.6063
734	170	1.019	61.5884936564307	30.5137000623679	86.4966419369509	-10	0.6193
735	175	1.019	63.6264936564307	32.5517000623679	88.4586419369508	-10	0.6315
736	180	1.019	65.6644936564307	34.5897000623679	90.4206419369509	-10	0.643
737	185	1.019	67.7024936564307	36.6277000623679	92.3826419369508	-10	0.6539
738	190	1.019	69.7404936564307	38.6657000623679	94.3446419369508	-10	0.6642
739	195	1.019	71.7784936564307	40.7037000623679	96.3066419369509	-10	0.674
740	200	1.019	73.8164936564307	42.7417000623679	98.2686419369508	-10	0.6832
741	20	1.02	0.456493656430698	-30.6182999376321	27.6286419369508	-10	1
742	25	1.02	2.4964936564307	-28.5782999376321	29.5886419369508	-10	1
743	30	1.02	4.5364936564307	-26.5382999376321	31.5486419369508	-10	1
744	35	1.02	6.5764936564307	-24.4982999376321	33.5086419369508	-10	1
745	40	1.02	8.6164936564307	-22.4582999376321	35.4686419369508	-10	1
746	45	1.02	10.6564936564307	-20.4182999376321	37.4286419369508	-10	1
747	50	1.02	12.6964936564307	-18.3782999376321	39.3886419369508	-10	1
748	55	1.02	14.7364936564307	-16.3382999376321	41.3486419369508	-10	1
749	60	1.02	16.7764936564307	-14.2982999376321	43.3086419369508	-10	1
750	65	1.02	18.8164936564307	-12.2582999376321	45.2686419369508	-10	1
751	70	1.02	20.8564936564307	-10.2182999376321	47.2286419369508	-10	1
752	75	1.02	22.8964936564307	-8.17829993763208	49.1886419369508	-10	0.0648
753	80	1.02	24.9364936564307	-6.13829993763208	51.1486419369508	-10	0.1284
754	85	1.02	26.9764936564307	-4.09829993763208	53.1086419369508	-10	0.1842
755	90	1.02	29.0164936564307	-2.05829993763209	55.0686419369508	-10	0.2336
756	95	1.02	31.0564936564307	-0.0182999376320865	57.0286419369508	-10	0.2776
757	100	1.02	33.0964936564307	2.02170006236791	58.9886419369508	-10	0.3171
758	105	1.02	35.1364936564307	4.06170006236792	60.9486419369508	-10	0.3527
759	110	1.02	37.1764936564307	6.10170006236792	62.9086419369508	-10	0.3849
760	115	1.02	39.2164936564307	8.14170006236792	64.8686419369508	-10	0.4143
761	120	1.02	41.2564936564307	10.1817000623679	66.8286419369508	-10	0.4411
762	125	1.02	43.2964936564307	12.2217000623679	68.7886419369508	-10	0.4657
763	130	1.02	45.3364936564307	14.2617000623679	70.7486419369508	-10	0.4884
764	135	1.02	47.3764936564307	16.3017000623679	72.7086419369508	-10	0.5094
765	140	1.02	49.4164936564307	18.3417000623679	74.6686419369508	-10	0.5288
766	145	1.02	51.4564936564307	20.3817000623679	76.6286419369508	-10	0.5469
767	150	1.02	53.4964936564307	22.4217000623679	78.5886419369508	-10	0.5637
768	155	1.02	55.5364936564307	24.4617000623679	80.5486419369508	-10	0.5794
769	160	1.02	57.5764936564307	26.5017000623679	82.5086419369508	-10	0.5942
770	165	1.02	59.6164936564307	28.5417000623679	84.4686419369508	-10	0.608
771	170	1.02	61.6564936564307	30.5817000623679	86.4286419369508	-10	0.621
772	175	1.02	63.6964936564307	32.6217000623679	88.3886419369508	-10	0.6332
773	180	1.02	65.7364936564307	34.6617000623679	90.3486419369508	-10	0.6447
774	185	1.02	67.7764936564307	36.7017000623679	92.3086419369508	-10	0.6556
775	190	1.02	69.8164936564307	38.7417000623679	94.2686419369508	-10	0.6659
776	195	1.02	71.8564936564307	40.7817000623679	96.2286419369508	-10	0.6757
777	200	1.02	73.8964936564307	42.8217000623679	98.1886419369508	-10	0.685
778	20	1.021	0.464493656430697	-30.6102999376321	27.6206419369508	-10	1
779	25	1.021	2.5064936564307	-28.5682999376321	29.5786419369508	-10	1
780	30	1.021	4.5484936564307	-26.5262999376321	31.5366419369508	-10	1
781	35	1.021	6.5904936564307	-24.4842999376321	33.4946419369508	-10	1
782	40	1.021	8.6324936564307	-22.4422999376321	35.4526419369508	-10	1
783	45	1.021	10.6744936564307	-20.4002999376321	37.4106419369508	-10	1
784	50	1.021	12.7164936564307	-18.3582999376321	39.3686419369508	-10	1
785	55	1.021	14.7584936564307	-16.3162999376321	41.3266419369508	-10	1
786	60	1.021	16.8004936564307	-14.2742999376321	43.2846419369508	-10	1
787	65	1.021	18.8424936564307	-12.2322999376321	45.2426419369508	-10	1
788	70	1.021	20.8844936564307	-10.1902999376321	47.2006419369508	-10	1
789	75	1.021	22.9264936564307	-8.14829993763209	49.1586419369508	-10	0.0659
790	80	1.021	24.9684936564307	-6.10629993763209	51.1166419369508	-10	0.1296
791	85	1.021	27.0104936564307	-4.06429993763209	53.0746419369508	-10	0.1855
792	90	1.021	29.0524936564307	-2.02229993763208	55.0326419369508	-10	0.2349
793	95	1.021	31.0944936564307	0.0197000623679102	56.9906419369508	-10	0.279
794	100	1.021	33.1364936564307	2.06170006236791	58.9486419369508	-10	0.3185
795	105	1.021	35.1784936564307	4.10370006236791	60.9066419369508	-10	0.3541
796	110	1.021	37.2204936564307	6.14570006236791	62.8646419369508	-10	0.3864
797	115	1.021	39.2624936564307	8.18770006236791	64.8226419369508	-10	0.4157
798	120	1.021	41.3044936564307	10.2297000623679	66.7806419369508	-10	0.4426
799	125	1.021	43.3464936564307	12.2717000623679	68.7386419369508	-10	0.4673
800	130	1.021	45.3884936564307	14.3137000623679	70.6966419369508	-10	0.49
801	135	1.021	47.4304936564307	16.3557000623679	72.6546419369508	-10	0.511
802	140	1.021	49.4724936564307	18.3977000623679	74.6126419369508	-10	0.5304
803	145	1.021	51.5144936564307	20.4397000623679	76.5706419369508	-10	0.5485
804	150	1.021	53.5564936564307	22.4817000623679	78.5286419369508	-10	0.5654
805	155	1.021	55.5984936564307	24.5237000623679	80.4866419369508	-10	0.5811
806	160	1.021	57.6404936564307	26.5657000623679	82.4446419369508	-10	0.5958
807	165	1.021	59.6824936564307	28.6077000623679	84.4026419369508	-10	0.6096
808	170	1.021	61.7244936564307	30.6497000623679	86.3606419369509	-10	0.6226
809	175	1.021	63.7664936564307	32.6917000623679	88.3186419369509	-10	0.6349
810	180	1.021	65.8084936564307	34.7337000623679	90.2766419369509	-10	0.6464
811	185	1.021	67.8504936564307	36.7757000623679	92.2346419369509	-10	0.6573
812	190	1.021	69.8924936564307	38.8177000623679	94.1926419369508	-10	0.6677
813	195	1.021	71.9344936564307	40.8597000623679	96.1506419369508	-10	0.6774
814	200	1.021	73.9764936564307	42.9017000623679	98.1086419369508	-10	0.6867
815	20	1.022	0.472493656430698	-30.6022999376321	27.6126419369508	-10	1
816	25	1.022	2.5164936564307	-28.5582999376321	29.5686419369508	-10	1
817	30	1.022	4.5604936564307	-26.5142999376321	31.5246419369508	-10	1
818	35	1.022	6.6044936564307	-24.4702999376321	33.4806419369508	-10	1
819	40	1.022	8.6484936564307	-22.4262999376321	35.4366419369508	-10	1
820	45	1.022	10.6924936564307	-20.3822999376321	37.3926419369508	-10	1
821	50	1.022	12.7364936564307	-18.3382999376321	39.3486419369508	-10	1
822	55	1.022	14.7804936564307	-16.2942999376321	41.3046419369508	-10	1
823	60	1.022	16.8244936564307	-14.2502999376321	43.2606419369508	-10	1
824	65	1.022	18.8684936564307	-12.2062999376321	45.2166419369508	-10	1
825	70	1.022	20.9124936564307	-10.1622999376321	47.1726419369508	-10	1
826	75	1.022	22.9564936564307	-8.11829993763208	49.1286419369508	-10	0.0671
827	80	1.022	25.0004936564307	-6.07429993763208	51.0846419369508	-10	0.1308
828	85	1.022	27.0444936564307	-4.03029993763209	53.0406419369508	-10	0.1868
829	90	1.022	29.0884936564307	-1.98629993763208	54.9966419369508	-10	0.2362
830	95	1.022	31.1324936564307	0.057700062367914	56.9526419369508	-10	0.2803
831	100	1.022	33.1764936564307	2.10170006236792	58.9086419369508	-10	0.3199
832	105	1.022	35.2204936564307	4.14570006236791	60.8646419369508	-10	0.3555
833	110	1.022	37.2644936564307	6.18970006236792	62.8206419369508	-10	0.3878
834	115	1.022	39.3084936564307	8.23370006236792	64.7766419369508	-10	0.4172
835	120	1.022	41.3524936564307	10.2777000623679	66.7326419369508	-10	0.4441
836	125	1.022	43.3964936564307	12.3217000623679	68.6886419369508	-10	0.4688
837	130	1.022	45.4404936564307	14.3657000623679	70.6446419369508	-10	0.4915
838	135	1.022	47.4844936564307	16.4097000623679	72.6006419369508	-10	0.5126
839	140	1.022	49.5284936564307	18.4537000623679	74.5566419369508	-10	0.532
840	145	1.022	51.5724936564307	20.4977000623679	76.5126419369508	-10	0.5501
841	150	1.022	53.6164936564307	22.5417000623679	78.4686419369508	-10	0.567
842	155	1.022	55.6604936564307	24.5857000623679	80.4246419369508	-10	0.5827
843	160	1.022	57.7044936564307	26.6297000623679	82.3806419369508	-10	0.5975
844	165	1.022	59.7484936564307	28.6737000623679	84.3366419369508	-10	0.6113
845	170	1.022	61.7924936564307	30.7177000623679	86.2926419369508	-10	0.6243
846	175	1.022	63.8364936564307	32.7617000623679	88.2486419369508	-10	0.6366
847	180	1.022	65.8804936564307	34.8057000623679	90.2046419369508	-10	0.6481
848	185	1.022	67.9244936564307	36.8497000623679	92.1606419369508	-10	0.6591
849	190	1.022	69.9684936564307	38.8937000623679	94.1166419369508	-10	0.6694
850	195	1.022	72.0124936564307	40.9377000623679	96.0726419369508	-10	0.6792
851	200	1.022	74.0564936564307	42.9817000623679	98.0286419369508	-10	0.6885
852	20	1.023	0.480493656430697	-30.5942999376321	27.6046419369508	-10	1
853	25	1.023	2.5264936564307	-28.5482999376321	29.5586419369508	-10	1
854	30	1.023	4.5724936564307	-26.5022999376321	31.5126419369508	-10	1
855	35	1.023	6.6184936564307	-24.4562999376321	33.4666419369508	-10	1
856	40	1.023	8.6644936564307	-22.4102999376321	35.4206419369508	-10	1
857	45	1.023	10.7104936564307	-20.3642999376321	37.3746419369508	-10	1
858	50	1.023	12.7564936564307	-18.3182999376321	39.3286419369508	-10	1
859	55	1.023	14.8024936564307	-16.2722999376321	41.2826419369508	-10	1
860	60	1.023	16.8484936564307	-14.2262999376321	43.2366419369508	-10	1
861	65	1.023	18.8944936564307	-12.1802999376321	45.1906419369508	-10	1
862	70	1.023	20.9404936564307	-10.1342999376321	47.1446419369508	-10	1
863	75	1.023	22.9864936564307	-8.08829993763209	49.0986419369508	-10	0.0682
864	80	1.023	25.0324936564307	-6.04229993763209	51.0526419369508	-10	0.132
865	85	1.023	27.0784936564307	-3.99629993763209	53.0066419369508	-10	0.188
866	90	1.023	29.1244936564307	-1.95029993763209	54.9606419369508	-10	0.2376
867	95	1.023	31.1704936564307	0.0957000623679107	56.9146419369508	-10	0.2817
868	100	1.023	33.2164936564307	2.14170006236791	58.8686419369508	-10	0.3213
869	105	1.023	35.2624936564307	4.18770006236791	60.8226419369508	-10	0.3569
870	110	1.023	37.3084936564307	6.23370006236791	62.7766419369508	-10	0.3893
871	115	1.023	39.3544936564307	8.27970006236791	64.7306419369508	-10	0.4187
872	120	1.023	41.4004936564307	10.3257000623679	66.6846419369508	-10	0.4456
873	125	1.023	43.4464936564307	12.3717000623679	68.6386419369508	-10	0.4704
874	130	1.023	45.4924936564307	14.4177000623679	70.5926419369508	-10	0.4931
875	135	1.023	47.5384936564307	16.4637000623679	72.5466419369508	-10	0.5141
876	140	1.023	49.5844936564307	18.5097000623679	74.5006419369508	-10	0.5336
877	145	1.023	51.6304936564307	20.5557000623679	76.4546419369508	-10	0.5517
878	150	1.023	53.6764936564307	22.6017000623679	78.4086419369508	-10	0.5686
879	155	1.023	55.7224936564307	24.6477000623679	80.3626419369508	-10	0.5844
880	160	1.023	57.7684936564307	26.6937000623679	82.3166419369508	-10	0.5992
881	165	1.023	59.8144936564307	28.7397000623679	84.2706419369508	-10	0.613
882	170	1.023	61.8604936564307	30.7857000623679	86.2246419369508	-10	0.626
883	175	1.023	63.9064936564307	32.8317000623679	88.1786419369508	-10	0.6383
884	180	1.023	65.9524936564307	34.8777000623679	90.1326419369508	-10	0.6499
885	185	1.023	67.9984936564307	36.9237000623679	92.0866419369508	-10	0.6608
886	190	1.023	70.0444936564307	38.9697000623679	94.0406419369508	-10	0.6711
887	195	1.023	72.0904936564307	41.0157000623679	95.9946419369508	-10	0.6809
888	200	1.023	74.1364936564307	43.0617000623679	97.9486419369508	-10	0.6902
889	20	1.024	0.488493656430698	-30.5862999376321	27.5966419369508	-10	1
890	25	1.024	2.5364936564307	-28.5382999376321	29.5486419369508	-10	1
891	30	1.024	4.5844936564307	-26.4902999376321	31.5006419369508	-10	1
892	35	1.024	6.6324936564307	-24.4422999376321	33.4526419369508	-10	1
893	40	1.024	8.6804936564307	-22.3942999376321	35.4046419369508	-10	1
894	45	1.024	10.7284936564307	-20.3462999376321	37.3566419369508	-10	1
895	50	1.024	12.7764936564307	-18.2982999376321	39.3086419369508	-10	1
896	55	1.024	14.8244936564307	-16.2502999376321	41.2606419369508	-10	1
897	60	1.024	16.8724936564307	-14.2022999376321	43.2126419369508	-10	1
898	65	1.024	18.9204936564307	-12.1542999376321	45.1646419369508	-10	1
899	70	1.024	20.9684936564307	-10.1062999376321	47.1166419369508	-10	1
900	75	1.024	23.0164936564307	-8.05829993763209	49.0686419369508	-10	0.0694
901	80	1.024	25.0644936564307	-6.01029993763208	51.0206419369508	-10	0.1332
902	85	1.024	27.1124936564307	-3.96229993763208	52.9726419369508	-10	0.1893
903	90	1.024	29.1604936564307	-1.91429993763208	54.9246419369508	-10	0.2389
904	95	1.024	31.2084936564307	0.133700062367915	56.8766419369508	-10	0.283
905	100	1.024	33.2564936564307	2.18170006236792	58.8286419369508	-10	0.3227
906	105	1.024	35.3044936564307	4.22970006236792	60.7806419369508	-10	0.3584
907	110	1.024	37.3524936564307	6.27770006236791	62.7326419369508	-10	0.3907
908	115	1.024	39.4004936564307	8.32570006236791	64.6846419369508	-10	0.4202
909	120	1.024	41.4484936564307	10.3737000623679	66.6366419369508	-10	0.4472
910	125	1.024	43.4964936564307	12.4217000623679	68.5886419369508	-10	0.4719
911	130	1.024	45.5444936564307	14.4697000623679	70.5406419369508	-10	0.4947
912	135	1.024	47.5924936564307	16.5177000623679	72.4926419369508	-10	0.5157
913	140	1.024	49.6404936564307	18.5657000623679	74.4446419369508	-10	0.5352
914	145	1.024	51.6884936564307	20.6137000623679	76.3966419369508	-10	0.5534
915	150	1.024	53.7364936564307	22.6617000623679	78.3486419369508	-10	0.5703
916	155	1.024	55.7844936564307	24.7097000623679	80.3006419369508	-10	0.5861
917	160	1.024	57.8324936564307	26.7577000623679	82.2526419369508	-10	0.6008
918	165	1.024	59.8804936564307	28.8057000623679	84.2046419369508	-10	0.6147
919	170	1.024	61.9284936564307	30.8537000623679	86.1566419369508	-10	0.6277
920	175	1.024	63.9764936564307	32.9017000623679	88.1086419369508	-10	0.64
921	180	1.024	66.0244936564307	34.9497000623679	90.0606419369508	-10	0.6516
922	185	1.024	68.0724936564307	36.9977000623679	92.0126419369508	-10	0.6625
923	190	1.024	70.1204936564307	39.0457000623679	93.9646419369508	-10	0.6729
924	195	1.024	72.1684936564307	41.0937000623679	95.9166419369508	-10	0.6827
925	200	1.024	74.2164936564307	43.1417000623679	97.8686419369508	-10	0.692
926	20	1.025	0.496493656430697	-30.5782999376321	27.5886419369508	-10	1
927	25	1.025	2.5464936564307	-28.5282999376321	29.5386419369508	-10	1
928	30	1.025	4.5964936564307	-26.4782999376321	31.4886419369508	-10	1
929	35	1.025	6.6464936564307	-24.4282999376321	33.4386419369508	-10	1
930	40	1.025	8.6964936564307	-22.3782999376321	35.3886419369508	-10	1
931	45	1.025	10.7464936564307	-20.3282999376321	37.3386419369508	-10	1
932	50	1.025	12.7964936564307	-18.2782999376321	39.2886419369508	-10	1
933	55	1.025	14.8464936564307	-16.2282999376321	41.2386419369508	-10	1
934	60	1.025	16.8964936564307	-14.1782999376321	43.1886419369508	-10	1
935	65	1.025	18.9464936564307	-12.1282999376321	45.1386419369508	-10	1
936	70	1.025	20.9964936564307	-10.0782999376321	47.0886419369508	-10	1
937	75	1.025	23.0464936564307	-8.02829993763209	49.0386419369508	-10	0.0705
938	80	1.025	25.0964936564307	-5.97829993763209	50.9886419369508	-10	0.1344
939	85	1.025	27.1464936564307	-3.92829993763209	52.9386419369508	-10	0.1906
940	90	1.025	29.1964936564307	-1.87829993763209	54.8886419369508	-10	0.2402
941	95	1.025	31.2464936564307	0.171700062367911	56.8386419369508	-10	0.2844
942	100	1.025	33.2964936564307	2.22170006236792	58.7886419369508	-10	0.3241
943	105	1.025	35.3464936564307	4.27170006236791	60.7386419369508	-10	0.3598
944	110	1.025	37.3964936564307	6.32170006236791	62.6886419369508	-10	0.3922
945	115	1.025	39.4464936564307	8.37170006236791	64.6386419369508	-10	0.4217
946	120	1.025	41.4964936564307	10.4217000623679	66.5886419369508	-10	0.4487
947	125	1.025	43.5464936564307	12.4717000623679	68.5386419369508	-10	0.4734
948	130	1.025	45.5964936564307	14.5217000623679	70.4886419369508	-10	0.4963
949	135	1.025	47.6464936564307	16.5717000623679	72.4386419369508	-10	0.5173
950	140	1.025	49.6964936564307	18.6217000623679	74.3886419369508	-10	0.5369
951	145	1.025	51.7464936564307	20.6717000623679	76.3386419369508	-10	0.555
952	150	1.025	53.7964936564307	22.7217000623679	78.2886419369508	-10	0.5719
953	155	1.025	55.8464936564307	24.7717000623679	80.2386419369508	-10	0.5877
954	160	1.025	57.8964936564307	26.8217000623679	82.1886419369508	-10	0.6025
955	165	1.025	59.9464936564307	28.8717000623679	84.1386419369508	-10	0.6164
956	170	1.025	61.9964936564307	30.9217000623679	86.0886419369508	-10	0.6294
957	175	1.025	64.0464936564307	32.9717000623679	88.0386419369509	-10	0.6417
958	180	1.025	66.0964936564307	35.0217000623679	89.9886419369508	-10	0.6533
959	185	1.025	68.1464936564307	37.0717000623679	91.9386419369508	-10	0.6643
960	190	1.025	70.1964936564307	39.1217000623679	93.8886419369508	-10	0.6746
961	195	1.025	72.2464936564307	41.1717000623679	95.8386419369508	-10	0.6844
962	200	1.025	74.2964936564307	43.2217000623679	97.7886419369509	-10	0.6938
963	20	1.026	0.504493656430698	-30.5702999376321	27.5806419369508	-10	1
964	25	1.026	2.5564936564307	-28.5182999376321	29.5286419369508	-10	1
965	30	1.026	4.6084936564307	-26.4662999376321	31.4766419369508	-10	1
966	35	1.026	6.6604936564307	-24.4142999376321	33.4246419369508	-10	1
967	40	1.026	8.7124936564307	-22.3622999376321	35.3726419369508	-10	1
968	45	1.026	10.7644936564307	-20.3102999376321	37.3206419369508	-10	1
969	50	1.026	12.8164936564307	-18.2582999376321	39.2686419369508	-10	1
970	55	1.026	14.8684936564307	-16.2062999376321	41.2166419369508	-10	1
971	60	1.026	16.9204936564307	-14.1542999376321	43.1646419369508	-10	1
972	65	1.026	18.9724936564307	-12.1022999376321	45.1126419369508	-10	1
973	70	1.026	21.0244936564307	-10.0502999376321	47.0606419369508	-10	1
974	75	1.026	23.0764936564307	-7.99829993763208	49.0086419369508	-10	0.0717
975	80	1.026	25.1284936564307	-5.94629993763208	50.9566419369508	-10	0.1357
976	85	1.026	27.1804936564307	-3.89429993763208	52.9046419369508	-10	0.1918
977	90	1.026	29.2324936564307	-1.84229993763208	54.8526419369508	-10	0.2415
978	95	1.026	31.2844936564307	0.209700062367915	56.8006419369508	-10	0.2858
979	100	1.026	33.3364936564307	2.26170006236791	58.7486419369508	-10	0.3255
980	105	1.026	35.3884936564307	4.31370006236791	60.6966419369508	-10	0.3613
981	110	1.026	37.4404936564307	6.36570006236791	62.6446419369508	-10	0.3937
982	115	1.026	39.4924936564307	8.41770006236791	64.5926419369508	-10	0.4232
983	120	1.026	41.5444936564307	10.4697000623679	66.5406419369508	-10	0.4502
984	125	1.026	43.5964936564307	12.5217000623679	68.4886419369508	-10	0.475
985	130	1.026	45.6484936564307	14.5737000623679	70.4366419369508	-10	0.4978
986	135	1.026	47.7004936564307	16.6257000623679	72.3846419369508	-10	0.5189
987	140	1.026	49.7524936564307	18.6777000623679	74.3326419369508	-10	0.5385
988	145	1.026	51.8044936564307	20.7297000623679	76.2806419369508	-10	0.5566
989	150	1.026	53.8564936564307	22.7817000623679	78.2286419369508	-10	0.5736
990	155	1.026	55.9084936564307	24.8337000623679	80.1766419369508	-10	0.5894
991	160	1.026	57.9604936564307	26.8857000623679	82.1246419369508	-10	0.6042
992	165	1.026	60.0124936564307	28.9377000623679	84.0726419369508	-10	0.6181
993	170	1.026	62.0644936564307	30.9897000623679	86.0206419369508	-10	0.6311
994	175	1.026	64.1164936564307	33.0417000623679	87.9686419369508	-10	0.6434
995	180	1.026	66.1684936564307	35.0937000623679	89.9166419369508	-10	0.655
996	185	1.026	68.2204936564307	37.1457000623679	91.8646419369508	-10	0.666
997	190	1.026	70.2724936564307	39.1977000623679	93.8126419369508	-10	0.6764
998	195	1.026	72.3244936564307	41.2497000623679	95.7606419369508	-10	0.6862
999	200	1.026	74.3764936564307	43.3017000623679	97.7086419369508	-10	0.6955
1000	20	1.027	0.512493656430697	-30.5622999376321	27.5726419369508	-10	1
1001	25	1.027	2.5664936564307	-28.5082999376321	29.5186419369508	-10	1
1002	30	1.027	4.6204936564307	-26.4542999376321	31.4646419369508	-10	1
1003	35	1.027	6.6744936564307	-24.4002999376321	33.4106419369508	-10	1
1004	40	1.027	8.7284936564307	-22.3462999376321	35.3566419369508	-10	1
1005	45	1.027	10.7824936564307	-20.2922999376321	37.3026419369508	-10	1
1006	50	1.027	12.8364936564307	-18.2382999376321	39.2486419369508	-10	1
1007	55	1.027	14.8904936564307	-16.1842999376321	41.1946419369508	-10	1
1008	60	1.027	16.9444936564307	-14.1302999376321	43.1406419369508	-10	1
1009	65	1.027	18.9984936564307	-12.0762999376321	45.0866419369508	-10	1
1010	70	1.027	21.0524936564307	-10.0222999376321	47.0326419369508	-10	1
1011	75	1.027	23.1064936564307	-7.96829993763209	48.9786419369508	-10	0.0728
1012	80	1.027	25.1604936564307	-5.91429993763209	50.9246419369508	-10	0.1369
1013	85	1.027	27.2144936564307	-3.86029993763209	52.8706419369508	-10	0.1931
1014	90	1.027	29.2684936564307	-1.80629993763209	54.8166419369508	-10	0.2428
1015	95	1.027	31.3224936564307	0.247700062367912	56.7626419369508	-10	0.2871
1016	100	1.027	33.3764936564307	2.30170006236791	58.7086419369508	-10	0.3269
1017	105	1.027	35.4304936564307	4.35570006236791	60.6546419369508	-10	0.3627
1018	110	1.027	37.4844936564307	6.40970006236791	62.6006419369508	-10	0.3952
1019	115	1.027	39.5384936564307	8.46370006236791	64.5466419369508	-10	0.4247
1020	120	1.027	41.5924936564307	10.5177000623679	66.4926419369508	-10	0.4518
1021	125	1.027	43.6464936564307	12.5717000623679	68.4386419369508	-10	0.4766
1022	130	1.027	45.7004936564307	14.6257000623679	70.3846419369508	-10	0.4994
1023	135	1.027	47.7544936564307	16.6797000623679	72.3306419369508	-10	0.5205
1024	140	1.027	49.8084936564307	18.7337000623679	74.2766419369508	-10	0.5401
1025	145	1.027	51.8624936564307	20.7877000623679	76.2226419369508	-10	0.5583
1026	150	1.027	53.9164936564307	22.8417000623679	78.1686419369508	-10	0.5752
1027	155	1.027	55.9704936564307	24.8957000623679	80.1146419369508	-10	0.5911
1028	160	1.027	58.0244936564307	26.9497000623679	82.0606419369508	-10	0.6059
1029	165	1.027	60.0784936564307	29.0037000623679	84.0066419369508	-10	0.6198
1030	170	1.027	62.1324936564307	31.0577000623679	85.9526419369508	-10	0.6328
1031	175	1.027	64.1864936564307	33.1117000623679	87.8986419369508	-10	0.6452
1032	180	1.027	66.2404936564307	35.1657000623679	89.8446419369508	-10	0.6568
1033	185	1.027	68.2944936564307	37.2197000623679	91.7906419369508	-10	0.6677
1034	190	1.027	70.3484936564307	39.2737000623679	93.7366419369508	-10	0.6781
1035	195	1.027	72.4024936564307	41.3277000623679	95.6826419369508	-10	0.688
1036	200	1.027	74.4564936564307	43.3817000623679	97.6286419369508	-10	0.6973
1037	20	1.028	0.520493656430698	-30.5542999376321	27.5646419369508	-10	1
1038	25	1.028	2.5764936564307	-28.4982999376321	29.5086419369508	-10	1
1039	30	1.028	4.6324936564307	-26.4422999376321	31.4526419369508	-10	1
1040	35	1.028	6.6884936564307	-24.3862999376321	33.3966419369508	-10	1
1041	40	1.028	8.7444936564307	-22.3302999376321	35.3406419369508	-10	1
1042	45	1.028	10.8004936564307	-20.2742999376321	37.2846419369508	-10	1
1043	50	1.028	12.8564936564307	-18.2182999376321	39.2286419369508	-10	1
1044	55	1.028	14.9124936564307	-16.1622999376321	41.1726419369508	-10	1
1045	60	1.028	16.9684936564307	-14.1062999376321	43.1166419369508	-10	1
1046	65	1.028	19.0244936564307	-12.0502999376321	45.0606419369508	-10	1
1047	70	1.028	21.0804936564307	-9.99429993763209	47.0046419369508	-10	2e-04
1048	75	1.028	23.1364936564307	-7.93829993763208	48.9486419369508	-10	0.074
1049	80	1.028	25.1924936564307	-5.88229993763208	50.8926419369508	-10	0.1381
1050	85	1.028	27.2484936564307	-3.82629993763209	52.8366419369508	-10	0.1944
1051	90	1.028	29.3044936564307	-1.77029993763208	54.7806419369508	-10	0.2442
1052	95	1.028	31.3604936564307	0.285700062367916	56.7246419369508	-10	0.2885
1053	100	1.028	33.4164936564307	2.34170006236792	58.6686419369508	-10	0.3283
1054	105	1.028	35.4724936564307	4.39770006236792	60.6126419369508	-10	0.3641
1055	110	1.028	37.5284936564307	6.45370006236791	62.5566419369508	-10	0.3966
1056	115	1.028	39.5844936564307	8.50970006236792	64.5006419369508	-10	0.4262
1057	120	1.028	41.6404936564307	10.5657000623679	66.4446419369508	-10	0.4533
1058	125	1.028	43.6964936564307	12.6217000623679	68.3886419369508	-10	0.4781
1059	130	1.028	45.7524936564307	14.6777000623679	70.3326419369508	-10	0.501
1060	135	1.028	47.8084936564307	16.7337000623679	72.2766419369508	-10	0.5221
1061	140	1.028	49.8644936564307	18.7897000623679	74.2206419369508	-10	0.5417
1062	145	1.028	51.9204936564307	20.8457000623679	76.1646419369508	-10	0.5599
1063	150	1.028	53.9764936564307	22.9017000623679	78.1086419369508	-10	0.5769
1064	155	1.028	56.0324936564307	24.9577000623679	80.0526419369508	-10	0.5927
1065	160	1.028	58.0884936564307	27.0137000623679	81.9966419369508	-10	0.6076
1066	165	1.028	60.1444936564307	29.0697000623679	83.9406419369508	-10	0.6215
1067	170	1.028	62.2004936564307	31.1257000623679	85.8846419369508	-10	0.6346
1068	175	1.028	64.2564936564307	33.1817000623679	87.8286419369508	-10	0.6469
1069	180	1.028	66.3124936564307	35.2377000623679	89.7726419369508	-10	0.6585
1070	185	1.028	68.3684936564307	37.2937000623679	91.7166419369509	-10	0.6695
1071	190	1.028	70.4244936564307	39.3497000623679	93.6606419369508	-10	0.6799
1072	195	1.028	72.4804936564307	41.4057000623679	95.6046419369508	-10	0.6897
1073	200	1.028	74.5364936564307	43.4617000623679	97.5486419369508	-10	0.6991
1074	20	1.029	0.528493656430697	-30.5462999376321	27.5566419369508	-10	1
1075	25	1.029	2.5864936564307	-28.4882999376321	29.4986419369508	-10	1
1076	30	1.029	4.6444936564307	-26.4302999376321	31.4406419369508	-10	1
1077	35	1.029	6.7024936564307	-24.3722999376321	33.3826419369508	-10	1
1078	40	1.029	8.7604936564307	-22.3142999376321	35.3246419369508	-10	1
1079	45	1.029	10.8184936564307	-20.2562999376321	37.2666419369508	-10	1
1080	50	1.029	12.8764936564307	-18.1982999376321	39.2086419369508	-10	1
1081	55	1.029	14.9344936564307	-16.1402999376321	41.1506419369508	-10	1
1082	60	1.029	16.9924936564307	-14.0822999376321	43.0926419369508	-10	1
1083	65	1.029	19.0504936564307	-12.0242999376321	45.0346419369508	-10	1
1084	70	1.029	21.1084936564307	-9.96629993763209	46.9766419369508	-10	0.0013
1085	75	1.029	23.1664936564307	-7.90829993763209	48.9186419369508	-10	0.0751
1086	80	1.029	25.2244936564307	-5.85029993763209	50.8606419369508	-10	0.1393
1087	85	1.029	27.2824936564307	-3.79229993763209	52.8026419369508	-10	0.1957
1088	90	1.029	29.3404936564307	-1.73429993763209	54.7446419369508	-10	0.2455
1089	95	1.029	31.3984936564307	0.323700062367912	56.6866419369508	-10	0.2899
1090	100	1.029	33.4564936564307	2.38170006236791	58.6286419369508	-10	0.3297
1091	105	1.029	35.5144936564307	4.43970006236791	60.5706419369508	-10	0.3656
1092	110	1.029	37.5724936564307	6.49770006236791	62.5126419369508	-10	0.3981
1093	115	1.029	39.6304936564307	8.55570006236791	64.4546419369508	-10	0.4277
1094	120	1.029	41.6884936564307	10.6137000623679	66.3966419369508	-10	0.4548
1095	125	1.029	43.7464936564307	12.6717000623679	68.3386419369508	-10	0.4797
1096	130	1.029	45.8044936564307	14.7297000623679	70.2806419369508	-10	0.5026
1097	135	1.029	47.8624936564307	16.7877000623679	72.2226419369509	-10	0.5237
1098	140	1.029	49.9204936564307	18.8457000623679	74.1646419369508	-10	0.5433
1099	145	1.029	51.9784936564307	20.9037000623679	76.1066419369508	-10	0.5616
1100	150	1.029	54.0364936564307	22.9617000623679	78.0486419369508	-10	0.5785
1101	155	1.029	56.0944936564307	25.0197000623679	79.9906419369509	-10	0.5944
1102	160	1.029	58.1524936564307	27.0777000623679	81.9326419369508	-10	0.6093
1103	165	1.029	60.2104936564307	29.1357000623679	83.8746419369508	-10	0.6232
1104	170	1.029	62.2684936564307	31.1937000623679	85.8166419369508	-10	0.6363
1105	175	1.029	64.3264936564307	33.2517000623679	87.7586419369509	-10	0.6486
1106	180	1.029	66.3844936564307	35.3097000623679	89.7006419369509	-10	0.6602
1107	185	1.029	68.4424936564307	37.3677000623679	91.6426419369508	-10	0.6712
1108	190	1.029	70.5004936564307	39.4257000623679	93.5846419369508	-10	0.6816
1109	195	1.029	72.5584936564307	41.4837000623679	95.5266419369509	-10	0.6915
1110	200	1.029	74.6164936564307	43.5417000623679	97.4686419369509	-10	0.7009
1111	20	1.03	0.536493656430698	-30.5382999376321	27.5486419369508	-10	1
1112	25	1.03	2.5964936564307	-28.4782999376321	29.4886419369508	-10	1
1113	30	1.03	4.6564936564307	-26.4182999376321	31.4286419369508	-10	1
1114	35	1.03	6.7164936564307	-24.3582999376321	33.3686419369508	-10	1
1115	40	1.03	8.7764936564307	-22.2982999376321	35.3086419369508	-10	1
1116	45	1.03	10.8364936564307	-20.2382999376321	37.2486419369508	-10	1
1117	50	1.03	12.8964936564307	-18.1782999376321	39.1886419369508	-10	1
1118	55	1.03	14.9564936564307	-16.1182999376321	41.1286419369508	-10	1
1119	60	1.03	17.0164936564307	-14.0582999376321	43.0686419369508	-10	1
1120	65	1.03	19.0764936564307	-11.9982999376321	45.0086419369508	-10	1
1121	70	1.03	21.1364936564307	-9.93829993763208	46.9486419369508	-10	0.0024
1122	75	1.03	23.1964936564307	-7.87829993763208	48.8886419369508	-10	0.0763
1123	80	1.03	25.2564936564307	-5.81829993763208	50.8286419369508	-10	0.1405
1124	85	1.03	27.3164936564307	-3.75829993763208	52.7686419369508	-10	0.1969
1125	90	1.03	29.3764936564307	-1.69829993763209	54.7086419369508	-10	0.2468
1126	95	1.03	31.4364936564307	0.361700062367916	56.6486419369508	-10	0.2913
1127	100	1.03	33.4964936564307	2.42170006236792	58.5886419369508	-10	0.3311
1128	105	1.03	35.5564936564307	4.48170006236791	60.5286419369508	-10	0.3671
1129	110	1.03	37.6164936564307	6.54170006236792	62.4686419369508	-10	0.3996
1130	115	1.03	39.6764936564307	8.60170006236792	64.4086419369508	-10	0.4293
1131	120	1.03	41.7364936564307	10.6617000623679	66.3486419369508	-10	0.4564
1132	125	1.03	43.7964936564307	12.7217000623679	68.2886419369508	-10	0.4813
1133	130	1.03	45.8564936564307	14.7817000623679	70.2286419369508	-10	0.5042
1134	135	1.03	47.9164936564307	16.8417000623679	72.1686419369508	-10	0.5253
1135	140	1.03	49.9764936564307	18.9017000623679	74.1086419369508	-10	0.545
1136	145	1.03	52.0364936564307	20.9617000623679	76.0486419369508	-10	0.5632
1137	150	1.03	54.0964936564307	23.0217000623679	77.9886419369508	-10	0.5802
1138	155	1.03	56.1564936564307	25.0817000623679	79.9286419369508	-10	0.5961
1139	160	1.03	58.2164936564307	27.1417000623679	81.8686419369508	-10	0.6109
1140	165	1.03	60.2764936564307	29.2017000623679	83.8086419369508	-10	0.6249
1141	170	1.03	62.3364936564307	31.2617000623679	85.7486419369508	-10	0.638
1142	175	1.03	64.3964936564307	33.3217000623679	87.6886419369508	-10	0.6503
1143	180	1.03	66.4564936564307	35.3817000623679	89.6286419369508	-10	0.662
1144	185	1.03	68.5164936564307	37.4417000623679	91.5686419369508	-10	0.673
1145	190	1.03	70.5764936564307	39.5017000623679	93.5086419369508	-10	0.6834
1146	195	1.03	72.6364936564307	41.5617000623679	95.4486419369508	-10	0.6933
1147	200	1.03	74.6964936564307	43.6217000623679	97.3886419369508	-10	0.7026
1148	20	1.031	0.544493656430697	-30.5302999376321	27.5406419369508	-10	1
1149	25	1.031	2.6064936564307	-28.4682999376321	29.4786419369508	-10	1
1150	30	1.031	4.6684936564307	-26.4062999376321	31.4166419369508	-10	1
1151	35	1.031	6.7304936564307	-24.3442999376321	33.3546419369508	-10	1
1152	40	1.031	8.7924936564307	-22.2822999376321	35.2926419369508	-10	1
1153	45	1.031	10.8544936564307	-20.2202999376321	37.2306419369508	-10	1
1154	50	1.031	12.9164936564307	-18.1582999376321	39.1686419369508	-10	1
1155	55	1.031	14.9784936564307	-16.0962999376321	41.1066419369508	-10	1
1156	60	1.031	17.0404936564307	-14.0342999376321	43.0446419369508	-10	1
1157	65	1.031	19.1024936564307	-11.9722999376321	44.9826419369508	-10	1
1158	70	1.031	21.1644936564307	-9.91029993763209	46.9206419369508	-10	0.0035
1159	75	1.031	23.2264936564307	-7.84829993763209	48.8586419369508	-10	0.0774
1160	80	1.031	25.2884936564307	-5.78629993763209	50.7966419369508	-10	0.1418
1161	85	1.031	27.3504936564307	-3.72429993763209	52.7346419369508	-10	0.1982
1162	90	1.031	29.4124936564307	-1.66229993763208	54.6726419369508	-10	0.2482
1163	95	1.031	31.4744936564307	0.399700062367913	56.6106419369508	-10	0.2927
1164	100	1.031	33.5364936564307	2.46170006236791	58.5486419369508	-10	0.3325
1165	105	1.031	35.5984936564307	4.52370006236792	60.4866419369508	-10	0.3685
1166	110	1.031	37.6604936564307	6.58570006236791	62.4246419369508	-10	0.4011
1167	115	1.031	39.7224936564307	8.64770006236791	64.3626419369508	-10	0.4308
1168	120	1.031	41.7844936564307	10.7097000623679	66.3006419369508	-10	0.4579
1169	125	1.031	43.8464936564307	12.7717000623679	68.2386419369508	-10	0.4828
1170	130	1.031	45.9084936564307	14.8337000623679	70.1766419369508	-10	0.5058
1171	135	1.031	47.9704936564307	16.8957000623679	72.1146419369508	-10	0.527
1172	140	1.031	50.0324936564307	18.9577000623679	74.0526419369508	-10	0.5466
1173	145	1.031	52.0944936564307	21.0197000623679	75.9906419369508	-10	0.5649
1174	150	1.031	54.1564936564307	23.0817000623679	77.9286419369508	-10	0.5819
1175	155	1.031	56.2184936564307	25.1437000623679	79.8666419369508	-10	0.5978
1176	160	1.031	58.2804936564307	27.2057000623679	81.8046419369508	-10	0.6126
1177	165	1.031	60.3424936564307	29.2677000623679	83.7426419369508	-10	0.6266
1178	170	1.031	62.4044936564307	31.3297000623679	85.6806419369508	-10	0.6397
1179	175	1.031	64.4664936564307	33.3917000623679	87.6186419369508	-10	0.6521
1180	180	1.031	66.5284936564307	35.4537000623679	89.5566419369509	-10	0.6637
1181	185	1.031	68.5904936564307	37.5157000623679	91.4946419369508	-10	0.6747
1182	190	1.031	70.6524936564307	39.5777000623679	93.4326419369508	-10	0.6852
1183	195	1.031	72.7144936564307	41.6397000623679	95.3706419369508	-10	0.6951
1184	200	1.031	74.7764936564307	43.7017000623679	97.3086419369508	-10	0.7044
1185	20	1.032	0.552493656430698	-30.5222999376321	27.5326419369508	-10	1
1186	25	1.032	2.6164936564307	-28.4582999376321	29.4686419369508	-10	1
1187	30	1.032	4.6804936564307	-26.3942999376321	31.4046419369508	-10	1
1188	35	1.032	6.7444936564307	-24.3302999376321	33.3406419369508	-10	1
1189	40	1.032	8.8084936564307	-22.2662999376321	35.2766419369508	-10	1
1190	45	1.032	10.8724936564307	-20.2022999376321	37.2126419369508	-10	1
1191	50	1.032	12.9364936564307	-18.1382999376321	39.1486419369508	-10	1
1192	55	1.032	15.0004936564307	-16.0742999376321	41.0846419369508	-10	1
1193	60	1.032	17.0644936564307	-14.0102999376321	43.0206419369508	-10	1
1194	65	1.032	19.1284936564307	-11.9462999376321	44.9566419369508	-10	1
1195	70	1.032	21.1924936564307	-9.88229993763208	46.8926419369508	-10	0.0046
1196	75	1.032	23.2564936564307	-7.81829993763208	48.8286419369508	-10	0.0786
1197	80	1.032	25.3204936564307	-5.75429993763208	50.7646419369508	-10	0.143
1198	85	1.032	27.3844936564307	-3.69029993763208	52.7006419369508	-10	0.1995
1199	90	1.032	29.4484936564307	-1.62629993763208	54.6366419369508	-10	0.2495
1200	95	1.032	31.5124936564307	0.437700062367917	56.5726419369508	-10	0.294
1201	100	1.032	33.5764936564307	2.50170006236792	58.5086419369508	-10	0.334
1202	105	1.032	35.6404936564307	4.56570006236792	60.4446419369508	-10	0.37
1203	110	1.032	37.7044936564307	6.62970006236792	62.3806419369508	-10	0.4026
1204	115	1.032	39.7684936564307	8.69370006236792	64.3166419369508	-10	0.4323
1205	120	1.032	41.8324936564307	10.7577000623679	66.2526419369508	-10	0.4595
1206	125	1.032	43.8964936564307	12.8217000623679	68.1886419369508	-10	0.4844
1207	130	1.032	45.9604936564307	14.8857000623679	70.1246419369508	-10	0.5074
1208	135	1.032	48.0244936564307	16.9497000623679	72.0606419369508	-10	0.5286
1209	140	1.032	50.0884936564307	19.0137000623679	73.9966419369508	-10	0.5482
1210	145	1.032	52.1524936564307	21.0777000623679	75.9326419369508	-10	0.5665
1211	150	1.032	54.2164936564307	23.1417000623679	77.8686419369508	-10	0.5835
1212	155	1.032	56.2804936564307	25.2057000623679	79.8046419369508	-10	0.5995
1213	160	1.032	58.3444936564307	27.2697000623679	81.7406419369508	-10	0.6143
1214	165	1.032	60.4084936564307	29.3337000623679	83.6766419369508	-10	0.6283
1215	170	1.032	62.4724936564307	31.3977000623679	85.6126419369508	-10	0.6414
1216	175	1.032	64.5364936564307	33.4617000623679	87.5486419369508	-10	0.6538
1217	180	1.032	66.6004936564307	35.5257000623679	89.4846419369508	-10	0.6655
1218	185	1.032	68.6644936564307	37.5897000623679	91.4206419369508	-10	0.6765
1219	190	1.032	70.7284936564307	39.6537000623679	93.3566419369508	-10	0.6869
1220	195	1.032	72.7924936564307	41.7177000623679	95.2926419369508	-10	0.6968
1221	200	1.032	74.8564936564307	43.7817000623679	97.2286419369508	-10	0.7062
1222	20	1.033	0.560493656430697	-30.5142999376321	27.5246419369508	-10	1
1223	25	1.033	2.6264936564307	-28.4482999376321	29.4586419369508	-10	1
1224	30	1.033	4.6924936564307	-26.3822999376321	31.3926419369508	-10	1
1225	35	1.033	6.7584936564307	-24.3162999376321	33.3266419369508	-10	1
1226	40	1.033	8.8244936564307	-22.2502999376321	35.2606419369508	-10	1
1227	45	1.033	10.8904936564307	-20.1842999376321	37.1946419369508	-10	1
1228	50	1.033	12.9564936564307	-18.1182999376321	39.1286419369508	-10	1
1229	55	1.033	15.0224936564307	-16.0522999376321	41.0626419369508	-10	1
1230	60	1.033	17.0884936564307	-13.9862999376321	42.9966419369508	-10	1
1231	65	1.033	19.1544936564307	-11.9202999376321	44.9306419369508	-10	1
1232	70	1.033	21.2204936564307	-9.85429993763209	46.8646419369508	-10	0.0056
1233	75	1.033	23.2864936564307	-7.78829993763209	48.7986419369508	-10	0.0798
1234	80	1.033	25.3524936564307	-5.72229993763209	50.7326419369508	-10	0.1442
1235	85	1.033	27.4184936564307	-3.65629993763208	52.6666419369508	-10	0.2008
1236	90	1.033	29.4844936564307	-1.59029993763209	54.6006419369508	-10	0.2508
1237	95	1.033	31.5504936564307	0.475700062367913	56.5346419369508	-10	0.2954
1238	100	1.033	33.6164936564307	2.54170006236791	58.4686419369508	-10	0.3354
1239	105	1.033	35.6824936564307	4.60770006236791	60.4026419369508	-10	0.3714
1240	110	1.033	37.7484936564307	6.67370006236791	62.3366419369508	-10	0.4041
1241	115	1.033	39.8144936564307	8.73970006236791	64.2706419369508	-10	0.4338
1242	120	1.033	41.8804936564307	10.8057000623679	66.2046419369508	-10	0.461
1243	125	1.033	43.9464936564307	12.8717000623679	68.1386419369508	-10	0.486
1244	130	1.033	46.0124936564307	14.9377000623679	70.0726419369508	-10	0.509
1245	135	1.033	48.0784936564307	17.0037000623679	72.0066419369508	-10	0.5302
1246	140	1.033	50.1444936564307	19.0697000623679	73.9406419369508	-10	0.5499
1247	145	1.033	52.2104936564307	21.1357000623679	75.8746419369508	-10	0.5682
1248	150	1.033	54.2764936564307	23.2017000623679	77.8086419369508	-10	0.5852
1249	155	1.033	56.3424936564307	25.2677000623679	79.7426419369508	-10	0.6011
1250	160	1.033	58.4084936564307	27.3337000623679	81.6766419369508	-10	0.616
1251	165	1.033	60.4744936564307	29.3997000623679	83.6106419369508	-10	0.63
1252	170	1.033	62.5404936564307	31.4657000623679	85.5446419369508	-10	0.6432
1253	175	1.033	64.6064936564307	33.5317000623679	87.4786419369509	-10	0.6556
1254	180	1.033	66.6724936564307	35.5977000623679	89.4126419369508	-10	0.6672
1255	185	1.033	68.7384936564307	37.6637000623679	91.3466419369508	-10	0.6783
1256	190	1.033	70.8044936564307	39.7297000623679	93.2806419369508	-10	0.6887
1257	195	1.033	72.8704936564307	41.7957000623679	95.2146419369508	-10	0.6986
1258	200	1.033	74.9364936564307	43.8617000623679	97.1486419369508	-10	0.708
1259	20	1.034	0.568493656430698	-30.5062999376321	27.5166419369508	-10	1
1260	25	1.034	2.6364936564307	-28.4382999376321	29.4486419369508	-10	1
1261	30	1.034	4.7044936564307	-26.3702999376321	31.3806419369508	-10	1
1262	35	1.034	6.7724936564307	-24.3022999376321	33.3126419369508	-10	1
1263	40	1.034	8.8404936564307	-22.2342999376321	35.2446419369508	-10	1
1264	45	1.034	10.9084936564307	-20.1662999376321	37.1766419369508	-10	1
1265	50	1.034	12.9764936564307	-18.0982999376321	39.1086419369508	-10	1
1266	55	1.034	15.0444936564307	-16.0302999376321	41.0406419369508	-10	1
1267	60	1.034	17.1124936564307	-13.9622999376321	42.9726419369508	-10	1
1268	65	1.034	19.1804936564307	-11.8942999376321	44.9046419369508	-10	1
1269	70	1.034	21.2484936564307	-9.82629993763208	46.8366419369508	-10	0.0067
1270	75	1.034	23.3164936564307	-7.75829993763208	48.7686419369508	-10	0.0809
1271	80	1.034	25.3844936564307	-5.69029993763208	50.7006419369508	-10	0.1455
1272	85	1.034	27.4524936564307	-3.62229993763209	52.6326419369508	-10	0.2021
1273	90	1.034	29.5204936564307	-1.55429993763208	54.5646419369508	-10	0.2522
1274	95	1.034	31.5884936564307	0.513700062367917	56.4966419369508	-10	0.2968
1275	100	1.034	33.6564936564307	2.58170006236791	58.4286419369508	-10	0.3368
1276	105	1.034	35.7244936564307	4.64970006236792	60.3606419369508	-10	0.3729
1277	110	1.034	37.7924936564307	6.71770006236792	62.2926419369508	-10	0.4056
1278	115	1.034	39.8604936564307	8.78570006236792	64.2246419369508	-10	0.4354
1279	120	1.034	41.9284936564307	10.8537000623679	66.1566419369508	-10	0.4626
1280	125	1.034	43.9964936564307	12.9217000623679	68.0886419369508	-10	0.4876
1281	130	1.034	46.0644936564307	14.9897000623679	70.0206419369508	-10	0.5106
1282	135	1.034	48.1324936564307	17.0577000623679	71.9526419369508	-10	0.5318
1283	140	1.034	50.2004936564307	19.1257000623679	73.8846419369508	-10	0.5515
1284	145	1.034	52.2684936564307	21.1937000623679	75.8166419369508	-10	0.5698
1285	150	1.034	54.3364936564307	23.2617000623679	77.7486419369508	-10	0.5869
1286	155	1.034	56.4044936564307	25.3297000623679	79.6806419369508	-10	0.6028
1287	160	1.034	58.4724936564307	27.3977000623679	81.6126419369508	-10	0.6178
1288	165	1.034	60.5404936564307	29.4657000623679	83.5446419369508	-10	0.6318
1289	170	1.034	62.6084936564307	31.5337000623679	85.4766419369508	-10	0.6449
1290	175	1.034	64.6764936564307	33.6017000623679	87.4086419369508	-10	0.6573
1291	180	1.034	66.7444936564307	35.6697000623679	89.3406419369508	-10	0.669
1292	185	1.034	68.8124936564307	37.7377000623679	91.2726419369508	-10	0.68
1293	190	1.034	70.8804936564307	39.8057000623679	93.2046419369508	-10	0.6905
1294	195	1.034	72.9484936564307	41.8737000623679	95.1366419369508	-10	0.7004
1295	200	1.034	75.0164936564307	43.9417000623679	97.0686419369508	-10	0.7098
1296	20	1.035	0.576493656430697	-30.4982999376321	27.5086419369508	-10	1
1297	25	1.035	2.6464936564307	-28.4282999376321	29.4386419369508	-10	1
1298	30	1.035	4.7164936564307	-26.3582999376321	31.3686419369508	-10	1
1299	35	1.035	6.7864936564307	-24.2882999376321	33.2986419369508	-10	1
1300	40	1.035	8.8564936564307	-22.2182999376321	35.2286419369508	-10	1
1301	45	1.035	10.9264936564307	-20.1482999376321	37.1586419369508	-10	1
1302	50	1.035	12.9964936564307	-18.0782999376321	39.0886419369508	-10	1
1303	55	1.035	15.0664936564307	-16.0082999376321	41.0186419369508	-10	1
1304	60	1.035	17.1364936564307	-13.9382999376321	42.9486419369508	-10	1
1305	65	1.035	19.2064936564307	-11.8682999376321	44.8786419369508	-10	1
1306	70	1.035	21.2764936564307	-9.79829993763209	46.8086419369508	-10	0.0078
1307	75	1.035	23.3464936564307	-7.72829993763209	48.7386419369508	-10	0.0821
1308	80	1.035	25.4164936564307	-5.65829993763209	50.6686419369508	-10	0.1467
1309	85	1.035	27.4864936564307	-3.58829993763209	52.5986419369508	-10	0.2034
1310	90	1.035	29.5564936564307	-1.51829993763209	54.5286419369508	-10	0.2535
1311	95	1.035	31.6264936564307	0.551700062367914	56.4586419369508	-10	0.2982
1312	100	1.035	33.6964936564307	2.62170006236791	58.3886419369508	-10	0.3383
1313	105	1.035	35.7664936564307	4.69170006236791	60.3186419369508	-10	0.3744
1314	110	1.035	37.8364936564307	6.76170006236791	62.2486419369508	-10	0.4071
1315	115	1.035	39.9064936564307	8.83170006236791	64.1786419369508	-10	0.4369
1316	120	1.035	41.9764936564307	10.9017000623679	66.1086419369508	-10	0.4641
1317	125	1.035	44.0464936564307	12.9717000623679	68.0386419369508	-10	0.4891
1318	130	1.035	46.1164936564307	15.0417000623679	69.9686419369508	-10	0.5122
1319	135	1.035	48.1864936564307	17.1117000623679	71.8986419369508	-10	0.5334
1320	140	1.035	50.2564936564307	19.1817000623679	73.8286419369508	-10	0.5532
1321	145	1.035	52.3264936564307	21.2517000623679	75.7586419369508	-10	0.5715
1322	150	1.035	54.3964936564307	23.3217000623679	77.6886419369508	-10	0.5886
1323	155	1.035	56.4664936564307	25.3917000623679	79.6186419369508	-10	0.6045
1324	160	1.035	58.5364936564307	27.4617000623679	81.5486419369508	-10	0.6195
1325	165	1.035	60.6064936564307	29.5317000623679	83.4786419369509	-10	0.6335
1326	170	1.035	62.6764936564307	31.6017000623679	85.4086419369508	-10	0.6467
1327	175	1.035	64.7464936564307	33.6717000623679	87.3386419369508	-10	0.6591
1328	180	1.035	66.8164936564307	35.7417000623679	89.2686419369508	-10	0.6708
1329	185	1.035	68.8864936564307	37.8117000623679	91.1986419369508	-10	0.6818
1330	190	1.035	70.9564936564307	39.8817000623679	93.1286419369509	-10	0.6923
1331	195	1.035	73.0264936564307	41.9517000623679	95.0586419369508	-10	0.7022
1332	200	1.035	75.0964936564307	44.0217000623679	96.9886419369508	-10	0.7116
1333	20	1.036	0.584493656430698	-30.4902999376321	27.5006419369508	-10	1
1334	25	1.036	2.6564936564307	-28.4182999376321	29.4286419369508	-10	1
1335	30	1.036	4.7284936564307	-26.3462999376321	31.3566419369508	-10	1
1336	35	1.036	6.8004936564307	-24.2742999376321	33.2846419369508	-10	1
1337	40	1.036	8.8724936564307	-22.2022999376321	35.2126419369508	-10	1
1338	45	1.036	10.9444936564307	-20.1302999376321	37.1406419369508	-10	1
1339	50	1.036	13.0164936564307	-18.0582999376321	39.0686419369508	-10	1
1340	55	1.036	15.0884936564307	-15.9862999376321	40.9966419369508	-10	1
1341	60	1.036	17.1604936564307	-13.9142999376321	42.9246419369508	-10	1
1342	65	1.036	19.2324936564307	-11.8422999376321	44.8526419369508	-10	1
1343	70	1.036	21.3044936564307	-9.77029993763208	46.7806419369508	-10	0.0089
1344	75	1.036	23.3764936564307	-7.69829993763208	48.7086419369508	-10	0.0833
1345	80	1.036	25.4484936564307	-5.62629993763208	50.6366419369508	-10	0.148
1346	85	1.036	27.5204936564307	-3.55429993763208	52.5646419369508	-10	0.2047
1347	90	1.036	29.5924936564307	-1.48229993763209	54.4926419369508	-10	0.2549
1348	95	1.036	31.6644936564307	0.589700062367918	56.4206419369508	-10	0.2996
1349	100	1.036	33.7364936564307	2.66170006236791	58.3486419369508	-10	0.3397
1350	105	1.036	35.8084936564307	4.73370006236792	60.2766419369508	-10	0.3758
1351	110	1.036	37.8804936564307	6.80570006236792	62.2046419369508	-10	0.4086
1352	115	1.036	39.9524936564307	8.87770006236791	64.1326419369508	-10	0.4384
1353	120	1.036	42.0244936564307	10.9497000623679	66.0606419369508	-10	0.4657
1354	125	1.036	44.0964936564307	13.0217000623679	67.9886419369508	-10	0.4907
1355	130	1.036	46.1684936564307	15.0937000623679	69.9166419369508	-10	0.5138
1356	135	1.036	48.2404936564307	17.1657000623679	71.8446419369508	-10	0.5351
1357	140	1.036	50.3124936564307	19.2377000623679	73.7726419369508	-10	0.5548
1358	145	1.036	52.3844936564307	21.3097000623679	75.7006419369508	-10	0.5732
1359	150	1.036	54.4564936564307	23.3817000623679	77.6286419369508	-10	0.5903
1360	155	1.036	56.5284936564307	25.4537000623679	79.5566419369508	-10	0.6062
1361	160	1.036	58.6004936564307	27.5257000623679	81.4846419369508	-10	0.6212
1362	165	1.036	60.6724936564307	29.5977000623679	83.4126419369508	-10	0.6352
1363	170	1.036	62.7444936564307	31.6697000623679	85.3406419369508	-10	0.6484
1364	175	1.036	64.8164936564307	33.7417000623679	87.2686419369508	-10	0.6608
1365	180	1.036	66.8884936564307	35.8137000623679	89.1966419369508	-10	0.6725
1366	185	1.036	68.9604936564307	37.8857000623679	91.1246419369508	-10	0.6836
1367	190	1.036	71.0324936564307	39.9577000623679	93.0526419369508	-10	0.6941
1368	195	1.036	73.1044936564307	42.0297000623679	94.9806419369508	-10	0.704
1369	200	1.036	75.1764936564307	44.1017000623679	96.9086419369508	-10	0.7134
1370	20	1.037	0.592493656430698	-30.4822999376321	27.4926419369508	-10	1
1371	25	1.037	2.6664936564307	-28.4082999376321	29.4186419369508	-10	1
1372	30	1.037	4.7404936564307	-26.3342999376321	31.3446419369508	-10	1
1373	35	1.037	6.8144936564307	-24.2602999376321	33.2706419369508	-10	1
1374	40	1.037	8.8884936564307	-22.1862999376321	35.1966419369508	-10	1
1375	45	1.037	10.9624936564307	-20.1122999376321	37.1226419369508	-10	1
1376	50	1.037	13.0364936564307	-18.0382999376321	39.0486419369508	-10	1
1377	55	1.037	15.1104936564307	-15.9642999376321	40.9746419369508	-10	1
1378	60	1.037	17.1844936564307	-13.8902999376321	42.9006419369508	-10	1
1379	65	1.037	19.2584936564307	-11.8162999376321	44.8266419369508	-10	1
1380	70	1.037	21.3324936564307	-9.74229993763209	46.7526419369508	-10	0.01
1381	75	1.037	23.4064936564307	-7.66829993763209	48.6786419369508	-10	0.0845
1382	80	1.037	25.4804936564307	-5.59429993763209	50.6046419369508	-10	0.1492
1383	85	1.037	27.5544936564307	-3.52029993763209	52.5306419369508	-10	0.206
1384	90	1.037	29.6284936564307	-1.44629993763209	54.4566419369508	-10	0.2562
1385	95	1.037	31.7024936564307	0.627700062367914	56.3826419369508	-10	0.301
1386	100	1.037	33.7764936564307	2.70170006236791	58.3086419369508	-10	0.3411
1387	105	1.037	35.8504936564307	4.77570006236791	60.2346419369508	-10	0.3773
1388	110	1.037	37.9244936564307	6.84970006236792	62.1606419369508	-10	0.4101
1389	115	1.037	39.9984936564307	8.92370006236791	64.0866419369508	-10	0.44
1390	120	1.037	42.0724936564307	10.9977000623679	66.0126419369508	-10	0.4673
1391	125	1.037	44.1464936564307	13.0717000623679	67.9386419369508	-10	0.4923
1392	130	1.037	46.2204936564307	15.1457000623679	69.8646419369508	-10	0.5154
1393	135	1.037	48.2944936564307	17.2197000623679	71.7906419369508	-10	0.5367
1394	140	1.037	50.3684936564307	19.2937000623679	73.7166419369508	-10	0.5565
1395	145	1.037	52.4424936564307	21.3677000623679	75.6426419369508	-10	0.5748
1396	150	1.037	54.5164936564307	23.4417000623679	77.5686419369508	-10	0.592
1397	155	1.037	56.5904936564307	25.5157000623679	79.4946419369508	-10	0.6079
1398	160	1.037	58.6644936564307	27.5897000623679	81.4206419369508	-10	0.6229
1399	165	1.037	60.7384936564307	29.6637000623679	83.3466419369508	-10	0.6369
1400	170	1.037	62.8124936564307	31.7377000623679	85.2726419369508	-10	0.6501
1401	175	1.037	64.8864936564307	33.8117000623679	87.1986419369508	-10	0.6626
1402	180	1.037	66.9604936564307	35.8857000623679	89.1246419369508	-10	0.6743
1403	185	1.037	69.0344936564307	37.9597000623679	91.0506419369509	-10	0.6854
1404	190	1.037	71.1084936564307	40.0337000623679	92.9766419369508	-10	0.6959
1405	195	1.037	73.1824936564307	42.1077000623679	94.9026419369508	-10	0.7058
1406	200	1.037	75.2564936564307	44.1817000623679	96.8286419369508	-10	0.7152
1407	20	1.038	0.600493656430698	-30.4742999376321	27.4846419369508	-10	1
1408	25	1.038	2.6764936564307	-28.3982999376321	29.4086419369508	-10	1
1409	30	1.038	4.7524936564307	-26.3222999376321	31.3326419369508	-10	1
1410	35	1.038	6.8284936564307	-24.2462999376321	33.2566419369508	-10	1
1411	40	1.038	8.9044936564307	-22.1702999376321	35.1806419369508	-10	1
1412	45	1.038	10.9804936564307	-20.0942999376321	37.1046419369508	-10	1
1413	50	1.038	13.0564936564307	-18.0182999376321	39.0286419369508	-10	1
1414	55	1.038	15.1324936564307	-15.9422999376321	40.9526419369508	-10	1
1415	60	1.038	17.2084936564307	-13.8662999376321	42.8766419369508	-10	1
1416	65	1.038	19.2844936564307	-11.7902999376321	44.8006419369508	-10	1
1417	70	1.038	21.3604936564307	-9.71429993763208	46.7246419369508	-10	0.0111
1418	75	1.038	23.4364936564307	-7.63829993763208	48.6486419369508	-10	0.0856
1419	80	1.038	25.5124936564307	-5.56229993763208	50.5726419369508	-10	0.1504
1420	85	1.038	27.5884936564307	-3.48629993763208	52.4966419369508	-10	0.2073
1421	90	1.038	29.6644936564307	-1.41029993763208	54.4206419369508	-10	0.2576
1422	95	1.038	31.7404936564307	0.665700062367918	56.3446419369508	-10	0.3024
1423	100	1.038	33.8164936564307	2.74170006236792	58.2686419369508	-10	0.3426
1424	105	1.038	35.8924936564307	4.81770006236792	60.1926419369508	-10	0.3788
1425	110	1.038	37.9684936564307	6.89370006236792	62.1166419369508	-10	0.4116
1426	115	1.038	40.0444936564307	8.96970006236792	64.0406419369508	-10	0.4415
1427	120	1.038	42.1204936564307	11.0457000623679	65.9646419369508	-10	0.4688
1428	125	1.038	44.1964936564307	13.1217000623679	67.8886419369508	-10	0.4939
1429	130	1.038	46.2724936564307	15.1977000623679	69.8126419369508	-10	0.517
1430	135	1.038	48.3484936564307	17.2737000623679	71.7366419369508	-10	0.5383
1431	140	1.038	50.4244936564307	19.3497000623679	73.6606419369508	-10	0.5581
1432	145	1.038	52.5004936564307	21.4257000623679	75.5846419369508	-10	0.5765
1433	150	1.038	54.5764936564307	23.5017000623679	77.5086419369508	-10	0.5936
1434	155	1.038	56.6524936564307	25.5777000623679	79.4326419369508	-10	0.6096
1435	160	1.038	58.7284936564307	27.6537000623679	81.3566419369508	-10	0.6246
1436	165	1.038	60.8044936564307	29.7297000623679	83.2806419369508	-10	0.6387
1437	170	1.038	62.8804936564307	31.8057000623679	85.2046419369508	-10	0.6519
1438	175	1.038	64.9564936564307	33.8817000623679	87.1286419369508	-10	0.6643
1439	180	1.038	67.0324936564307	35.9577000623679	89.0526419369508	-10	0.6761
1440	185	1.038	69.1084936564307	38.0337000623679	90.9766419369508	-10	0.6872
1441	190	1.038	71.1844936564307	40.1097000623679	92.9006419369508	-10	0.6977
1442	195	1.038	73.2604936564307	42.1857000623679	94.8246419369508	-10	0.7076
1443	200	1.038	75.3364936564307	44.2617000623679	96.7486419369508	-10	0.717
1444	20	1.039	0.608493656430698	-30.4662999376321	27.4766419369508	-10	1
1445	25	1.039	2.6864936564307	-28.3882999376321	29.3986419369508	-10	1
1446	30	1.039	4.7644936564307	-26.3102999376321	31.3206419369508	-10	1
1447	35	1.039	6.8424936564307	-24.2322999376321	33.2426419369508	-10	1
1448	40	1.039	8.9204936564307	-22.1542999376321	35.1646419369508	-10	1
1449	45	1.039	10.9984936564307	-20.0762999376321	37.0866419369508	-10	1
1450	50	1.039	13.0764936564307	-17.9982999376321	39.0086419369508	-10	1
1451	55	1.039	15.1544936564307	-15.9202999376321	40.9306419369508	-10	1
1452	60	1.039	17.2324936564307	-13.8422999376321	42.8526419369508	-10	1
1453	65	1.039	19.3104936564307	-11.7642999376321	44.7746419369508	-10	1
1454	70	1.039	21.3884936564307	-9.68629993763209	46.6966419369508	-10	0.0122
1455	75	1.039	23.4664936564307	-7.60829993763209	48.6186419369508	-10	0.0868
1456	80	1.039	25.5444936564307	-5.53029993763209	50.5406419369508	-10	0.1517
1457	85	1.039	27.6224936564307	-3.45229993763208	52.4626419369508	-10	0.2086
1458	90	1.039	29.7004936564307	-1.37429993763209	54.3846419369508	-10	0.259
1459	95	1.039	31.7784936564307	0.703700062367915	56.3066419369508	-10	0.3038
1460	100	1.039	33.8564936564307	2.78170006236791	58.2286419369508	-10	0.344
1461	105	1.039	35.9344936564307	4.85970006236791	60.1506419369508	-10	0.3803
1462	110	1.039	38.0124936564307	6.93770006236791	62.0726419369508	-10	0.4131
1463	115	1.039	40.0904936564307	9.01570006236791	63.9946419369508	-10	0.4431
1464	120	1.039	42.1684936564307	11.0937000623679	65.9166419369508	-10	0.4704
1465	125	1.039	44.2464936564307	13.1717000623679	67.8386419369508	-10	0.4955
1466	130	1.039	46.3244936564307	15.2497000623679	69.7606419369508	-10	0.5186
1467	135	1.039	48.4024936564307	17.3277000623679	71.6826419369508	-10	0.54
1468	140	1.039	50.4804936564307	19.4057000623679	73.6046419369508	-10	0.5598
1469	145	1.039	52.5584936564307	21.4837000623679	75.5266419369509	-10	0.5782
1470	150	1.039	54.6364936564307	23.5617000623679	77.4486419369508	-10	0.5953
1471	155	1.039	56.7144936564307	25.6397000623679	79.3706419369508	-10	0.6114
1472	160	1.039	58.7924936564307	27.7177000623679	81.2926419369508	-10	0.6264
1473	165	1.039	60.8704936564307	29.7957000623679	83.2146419369508	-10	0.6404
1474	170	1.039	62.9484936564307	31.8737000623679	85.1366419369508	-10	0.6536
1475	175	1.039	65.0264936564307	33.9517000623679	87.0586419369508	-10	0.6661
1476	180	1.039	67.1044936564307	36.0297000623679	88.9806419369508	-10	0.6778
1477	185	1.039	69.1824936564307	38.1077000623679	90.9026419369509	-10	0.6889
1478	190	1.039	71.2604936564307	40.1857000623679	92.8246419369509	-10	0.6995
1479	195	1.039	73.3384936564307	42.2637000623679	94.7466419369509	-10	0.7094
1480	200	1.039	75.4164936564307	44.3417000623679	96.6686419369508	-10	0.7189
1481	20	1.04	0.616493656430698	-30.4582999376321	27.4686419369508	-10	1
1482	25	1.04	2.6964936564307	-28.3782999376321	29.3886419369508	-10	1
1483	30	1.04	4.7764936564307	-26.2982999376321	31.3086419369508	-10	1
1484	35	1.04	6.8564936564307	-24.2182999376321	33.2286419369508	-10	1
1485	40	1.04	8.9364936564307	-22.1382999376321	35.1486419369508	-10	1
1486	45	1.04	11.0164936564307	-20.0582999376321	37.0686419369508	-10	1
1487	50	1.04	13.0964936564307	-17.9782999376321	38.9886419369508	-10	1
1488	55	1.04	15.1764936564307	-15.8982999376321	40.9086419369508	-10	1
1489	60	1.04	17.2564936564307	-13.8182999376321	42.8286419369508	-10	1
1490	65	1.04	19.3364936564307	-11.7382999376321	44.7486419369508	-10	1
1491	70	1.04	21.4164936564307	-9.65829993763208	46.6686419369508	-10	0.0134
1492	75	1.04	23.4964936564307	-7.57829993763208	48.5886419369508	-10	0.088
1493	80	1.04	25.5764936564307	-5.49829993763208	50.5086419369508	-10	0.1529
1494	85	1.04	27.6564936564307	-3.41829993763209	52.4286419369508	-10	0.2099
1495	90	1.04	29.7364936564307	-1.33829993763209	54.3486419369508	-10	0.2603
1496	95	1.04	31.8164936564307	0.741700062367919	56.2686419369508	-10	0.3052
1497	100	1.04	33.8964936564307	2.82170006236792	58.1886419369508	-10	0.3455
1498	105	1.04	35.9764936564307	4.90170006236792	60.1086419369508	-10	0.3818
1499	110	1.04	38.0564936564307	6.98170006236792	62.0286419369508	-10	0.4147
1500	115	1.04	40.1364936564307	9.06170006236792	63.9486419369508	-10	0.4446
1501	120	1.04	42.2164936564307	11.1417000623679	65.8686419369508	-10	0.472
1502	125	1.04	44.2964936564307	13.2217000623679	67.7886419369508	-10	0.4971
1503	130	1.04	46.3764936564307	15.3017000623679	69.7086419369508	-10	0.5202
1504	135	1.04	48.4564936564307	17.3817000623679	71.6286419369508	-10	0.5416
1505	140	1.04	50.5364936564307	19.4617000623679	73.5486419369508	-10	0.5615
1506	145	1.04	52.6164936564307	21.5417000623679	75.4686419369508	-10	0.5799
1507	150	1.04	54.6964936564307	23.6217000623679	77.3886419369508	-10	0.597
1508	155	1.04	56.7764936564307	25.7017000623679	79.3086419369508	-10	0.6131
1509	160	1.04	58.8564936564307	27.7817000623679	81.2286419369508	-10	0.6281
1510	165	1.04	60.9364936564307	29.8617000623679	83.1486419369508	-10	0.6422
1511	170	1.04	63.0164936564307	31.9417000623679	85.0686419369508	-10	0.6554
1512	175	1.04	65.0964936564307	34.0217000623679	86.9886419369508	-10	0.6679
1513	180	1.04	67.1764936564307	36.1017000623679	88.9086419369508	-10	0.6796
1514	185	1.04	69.2564936564307	38.1817000623679	90.8286419369508	-10	0.6907
1515	190	1.04	71.3364936564307	40.2617000623679	92.7486419369508	-10	0.7013
1516	195	1.04	73.4164936564307	42.3417000623679	94.6686419369508	-10	0.7112
1517	200	1.04	75.4964936564307	44.4217000623679	96.5886419369508	-10	0.7207
1518	20	1.041	0.624493656430698	-30.4502999376321	27.4606419369508	-10	1
1519	25	1.041	2.7064936564307	-28.3682999376321	29.3786419369508	-10	1
1520	30	1.041	4.7884936564307	-26.2862999376321	31.2966419369508	-10	1
1521	35	1.041	6.8704936564307	-24.2042999376321	33.2146419369508	-10	1
1522	40	1.041	8.9524936564307	-22.1222999376321	35.1326419369508	-10	1
1523	45	1.041	11.0344936564307	-20.0402999376321	37.0506419369508	-10	1
1524	50	1.041	13.1164936564307	-17.9582999376321	38.9686419369508	-10	1
1525	55	1.041	15.1984936564307	-15.8762999376321	40.8866419369508	-10	1
1526	60	1.041	17.2804936564307	-13.7942999376321	42.8046419369508	-10	1
1527	65	1.041	19.3624936564307	-11.7122999376321	44.7226419369508	-10	1
1528	70	1.041	21.4444936564307	-9.63029993763209	46.6406419369508	-10	0.0145
1529	75	1.041	23.5264936564307	-7.54829993763209	48.5586419369508	-10	0.0892
1530	80	1.041	25.6084936564307	-5.46629993763209	50.4766419369508	-10	0.1542
1531	85	1.041	27.6904936564307	-3.38429993763209	52.3946419369508	-10	0.2112
1532	90	1.041	29.7724936564307	-1.30229993763209	54.3126419369508	-10	0.2617
1533	95	1.041	31.8544936564307	0.779700062367915	56.2306419369508	-10	0.3066
1534	100	1.041	33.9364936564307	2.86170006236792	58.1486419369508	-10	0.3469
1535	105	1.041	36.0184936564307	4.94370006236791	60.0666419369508	-10	0.3833
1536	110	1.041	38.1004936564307	7.02570006236791	61.9846419369508	-10	0.4162
1537	115	1.041	40.1824936564307	9.10770006236791	63.9026419369508	-10	0.4462
1538	120	1.041	42.2644936564307	11.1897000623679	65.8206419369508	-10	0.4736
1539	125	1.041	44.3464936564307	13.2717000623679	67.7386419369508	-10	0.4987
1540	130	1.041	46.4284936564307	15.3537000623679	69.6566419369508	-10	0.5219
1541	135	1.041	48.5104936564307	17.4357000623679	71.5746419369508	-10	0.5433
1542	140	1.041	50.5924936564307	19.5177000623679	73.4926419369508	-10	0.5631
1543	145	1.041	52.6744936564307	21.5997000623679	75.4106419369508	-10	0.5816
1544	150	1.041	54.7564936564307	23.6817000623679	77.3286419369508	-10	0.5987
1545	155	1.041	56.8384936564307	25.7637000623679	79.2466419369508	-10	0.6148
1546	160	1.041	58.9204936564307	27.8457000623679	81.1646419369508	-10	0.6298
1547	165	1.041	61.0024936564307	29.9277000623679	83.0826419369508	-10	0.6439
1548	170	1.041	63.0844936564307	32.0097000623679	85.0006419369508	-10	0.6572
1549	175	1.041	65.1664936564307	34.0917000623679	86.9186419369508	-10	0.6696
1550	180	1.041	67.2484936564307	36.1737000623679	88.8366419369509	-10	0.6814
1551	185	1.041	69.3304936564307	38.2557000623679	90.7546419369508	-10	0.6925
1552	190	1.041	71.4124936564307	40.3377000623679	92.6726419369508	-10	0.7031
1553	195	1.041	73.4944936564307	42.4197000623679	94.5906419369508	-10	0.713
1554	200	1.041	75.5764936564307	44.5017000623679	96.5086419369509	-10	0.7225
1555	20	1.042	0.632493656430698	-30.4422999376321	27.4526419369508	-10	1
1556	25	1.042	2.7164936564307	-28.3582999376321	29.3686419369508	-10	1
1557	30	1.042	4.8004936564307	-26.2742999376321	31.2846419369508	-10	1
1558	35	1.042	6.8844936564307	-24.1902999376321	33.2006419369508	-10	1
1559	40	1.042	8.9684936564307	-22.1062999376321	35.1166419369508	-10	1
1560	45	1.042	11.0524936564307	-20.0222999376321	37.0326419369508	-10	1
1561	50	1.042	13.1364936564307	-17.9382999376321	38.9486419369508	-10	1
1562	55	1.042	15.2204936564307	-15.8542999376321	40.8646419369508	-10	1
1563	60	1.042	17.3044936564307	-13.7702999376321	42.7806419369508	-10	1
1564	65	1.042	19.3884936564307	-11.6862999376321	44.6966419369508	-10	1
1565	70	1.042	21.4724936564307	-9.60229993763208	46.6126419369508	-10	0.0156
1566	75	1.042	23.5564936564307	-7.51829993763208	48.5286419369508	-10	0.0904
1567	80	1.042	25.6404936564307	-5.43429993763208	50.4446419369508	-10	0.1555
1568	85	1.042	27.7244936564307	-3.35029993763208	52.3606419369508	-10	0.2125
1569	90	1.042	29.8084936564307	-1.26629993763208	54.2766419369508	-10	0.263
1570	95	1.042	31.8924936564307	0.817700062367919	56.1926419369508	-10	0.308
1571	100	1.042	33.9764936564307	2.90170006236792	58.1086419369508	-10	0.3484
1572	105	1.042	36.0604936564307	4.98570006236792	60.0246419369508	-10	0.3847
1573	110	1.042	38.1444936564307	7.06970006236791	61.9406419369508	-10	0.4177
1574	115	1.042	40.2284936564307	9.15370006236792	63.8566419369508	-10	0.4477
1575	120	1.042	42.3124936564307	11.2377000623679	65.7726419369508	-10	0.4751
1576	125	1.042	44.3964936564307	13.3217000623679	67.6886419369508	-10	0.5003
1577	130	1.042	46.4804936564307	15.4057000623679	69.6046419369508	-10	0.5235
1578	135	1.042	48.5644936564307	17.4897000623679	71.5206419369508	-10	0.5449
1579	140	1.042	50.6484936564307	19.5737000623679	73.4366419369508	-10	0.5648
1580	145	1.042	52.7324936564307	21.6577000623679	75.3526419369508	-10	0.5833
1581	150	1.042	54.8164936564307	23.7417000623679	77.2686419369508	-10	0.6005
1582	155	1.042	56.9004936564307	25.8257000623679	79.1846419369508	-10	0.6165
1583	160	1.042	58.9844936564307	27.9097000623679	81.1006419369508	-10	0.6316
1584	165	1.042	61.0684936564307	29.9937000623679	83.0166419369508	-10	0.6457
1585	170	1.042	63.1524936564307	32.0777000623679	84.9326419369508	-10	0.6589
1586	175	1.042	65.2364936564307	34.1617000623679	86.8486419369508	-10	0.6714
1587	180	1.042	67.3204936564307	36.2457000623679	88.7646419369508	-10	0.6832
1588	185	1.042	69.4044936564307	38.3297000623679	90.6806419369508	-10	0.6943
1589	190	1.042	71.4884936564307	40.4137000623679	92.5966419369508	-10	0.7049
1590	195	1.042	73.5724936564307	42.4977000623679	94.5126419369508	-10	0.7149
1591	200	1.042	75.6564936564307	44.5817000623679	96.4286419369508	-10	0.7243
1592	20	1.043	0.640493656430698	-30.4342999376321	27.4446419369508	-10	1
1593	25	1.043	2.7264936564307	-28.3482999376321	29.3586419369508	-10	1
1594	30	1.043	4.8124936564307	-26.2622999376321	31.2726419369508	-10	1
1595	35	1.043	6.8984936564307	-24.1762999376321	33.1866419369508	-10	1
1596	40	1.043	8.9844936564307	-22.0902999376321	35.1006419369508	-10	1
1597	45	1.043	11.0704936564307	-20.0042999376321	37.0146419369508	-10	1
1598	50	1.043	13.1564936564307	-17.9182999376321	38.9286419369508	-10	1
1599	55	1.043	15.2424936564307	-15.8322999376321	40.8426419369508	-10	1
1600	60	1.043	17.3284936564307	-13.7462999376321	42.7566419369508	-10	1
1601	65	1.043	19.4144936564307	-11.6602999376321	44.6706419369508	-10	1
1602	70	1.043	21.5004936564307	-9.57429993763209	46.5846419369508	-10	0.0167
1603	75	1.043	23.5864936564307	-7.48829993763209	48.4986419369508	-10	0.0916
1604	80	1.043	25.6724936564307	-5.40229993763209	50.4126419369508	-10	0.1567
1605	85	1.043	27.7584936564307	-3.31629993763209	52.3266419369508	-10	0.2139
1606	90	1.043	29.8444936564307	-1.23029993763209	54.2406419369508	-10	0.2644
1607	95	1.043	31.9304936564307	0.855700062367916	56.1546419369508	-10	0.3095
1608	100	1.043	34.0164936564307	2.94170006236791	58.0686419369508	-10	0.3498
1609	105	1.043	36.1024936564307	5.02770006236791	59.9826419369508	-10	0.3862
1610	110	1.043	38.1884936564307	7.11370006236791	61.8966419369508	-10	0.4192
1611	115	1.043	40.2744936564307	9.19970006236791	63.8106419369508	-10	0.4493
1612	120	1.043	42.3604936564307	11.2857000623679	65.7246419369508	-10	0.4767
1613	125	1.043	44.4464936564307	13.3717000623679	67.6386419369508	-10	0.5019
1614	130	1.043	46.5324936564307	15.4577000623679	69.5526419369508	-10	0.5251
1615	135	1.043	48.6184936564307	17.5437000623679	71.4666419369508	-10	0.5466
1616	140	1.043	50.7044936564307	19.6297000623679	73.3806419369508	-10	0.5665
1617	145	1.043	52.7904936564307	21.7157000623679	75.2946419369508	-10	0.5849
1618	150	1.043	54.8764936564307	23.8017000623679	77.2086419369508	-10	0.6022
1619	155	1.043	56.9624936564307	25.8877000623679	79.1226419369508	-10	0.6182
1620	160	1.043	59.0484936564307	27.9737000623679	81.0366419369508	-10	0.6333
1621	165	1.043	61.1344936564307	30.0597000623679	82.9506419369508	-10	0.6474
1622	170	1.043	63.2204936564307	32.1457000623679	84.8646419369508	-10	0.6607
1623	175	1.043	65.3064936564307	34.2317000623679	86.7786419369508	-10	0.6732
1624	180	1.043	67.3924936564307	36.3177000623679	88.6926419369508	-10	0.685
1625	185	1.043	69.4784936564307	38.4037000623679	90.6066419369508	-10	0.6961
1626	190	1.043	71.5644936564307	40.4897000623679	92.5206419369508	-10	0.7067
1627	195	1.043	73.6504936564307	42.5757000623679	94.4346419369508	-10	0.7167
1628	200	1.043	75.7364936564307	44.6617000623679	96.3486419369508	-10	0.7262
1629	20	1.044	0.648493656430698	-30.4262999376321	27.4366419369508	-10	1
1630	25	1.044	2.7364936564307	-28.3382999376321	29.3486419369508	-10	1
1631	30	1.044	4.8244936564307	-26.2502999376321	31.2606419369508	-10	1
1632	35	1.044	6.9124936564307	-24.1622999376321	33.1726419369508	-10	1
1633	40	1.044	9.0004936564307	-22.0742999376321	35.0846419369508	-10	1
1634	45	1.044	11.0884936564307	-19.9862999376321	36.9966419369508	-10	1
1635	50	1.044	13.1764936564307	-17.8982999376321	38.9086419369508	-10	1
1636	55	1.044	15.2644936564307	-15.8102999376321	40.8206419369508	-10	1
1637	60	1.044	17.3524936564307	-13.7222999376321	42.7326419369508	-10	1
1638	65	1.044	19.4404936564307	-11.6342999376321	44.6446419369508	-10	1
1639	70	1.044	21.5284936564307	-9.54629993763209	46.5566419369508	-10	0.0178
1640	75	1.044	23.6164936564307	-7.45829993763208	48.4686419369508	-10	0.0928
1641	80	1.044	25.7044936564307	-5.37029993763208	50.3806419369508	-10	0.158
1642	85	1.044	27.7924936564307	-3.28229993763208	52.2926419369508	-10	0.2152
1643	90	1.044	29.8804936564307	-1.19429993763208	54.2046419369508	-10	0.2658
1644	95	1.044	31.9684936564307	0.89370006236792	56.1166419369508	-10	0.3109
1645	100	1.044	34.0564936564307	2.98170006236792	58.0286419369508	-10	0.3513
1646	105	1.044	36.1444936564307	5.06970006236791	59.9406419369508	-10	0.3877
1647	110	1.044	38.2324936564307	7.15770006236792	61.8526419369508	-10	0.4208
1648	115	1.044	40.3204936564307	9.24570006236792	63.7646419369508	-10	0.4508
1649	120	1.044	42.4084936564307	11.3337000623679	65.6766419369508	-10	0.4783
1650	125	1.044	44.4964936564307	13.4217000623679	67.5886419369508	-10	0.5035
1651	130	1.044	46.5844936564307	15.5097000623679	69.5006419369508	-10	0.5268
1652	135	1.044	48.6724936564307	17.5977000623679	71.4126419369508	-10	0.5482
1653	140	1.044	50.7604936564307	19.6857000623679	73.3246419369508	-10	0.5681
1654	145	1.044	52.8484936564307	21.7737000623679	75.2366419369508	-10	0.5866
1655	150	1.044	54.9364936564307	23.8617000623679	77.1486419369508	-10	0.6039
1656	155	1.044	57.0244936564307	25.9497000623679	79.0606419369508	-10	0.62
1657	160	1.044	59.1124936564307	28.0377000623679	80.9726419369508	-10	0.635
1658	165	1.044	61.2004936564307	30.1257000623679	82.8846419369508	-10	0.6492
1659	170	1.044	63.2884936564307	32.2137000623679	84.7966419369508	-10	0.6625
1660	175	1.044	65.3764936564307	34.3017000623679	86.7086419369508	-10	0.675
1661	180	1.044	67.4644936564307	36.3897000623679	88.6206419369508	-10	0.6868
1662	185	1.044	69.5524936564307	38.4777000623679	90.5326419369508	-10	0.6979
1663	190	1.044	71.6404936564307	40.5657000623679	92.4446419369508	-10	0.7085
1664	195	1.044	73.7284936564307	42.6537000623679	94.3566419369508	-10	0.7185
1665	200	1.044	75.8164936564307	44.7417000623679	96.2686419369508	-10	0.728
1666	20	1.045	0.656493656430698	-30.4182999376321	27.4286419369508	-10	1
1667	25	1.045	2.7464936564307	-28.3282999376321	29.3386419369508	-10	1
1668	30	1.045	4.8364936564307	-26.2382999376321	31.2486419369508	-10	1
1669	35	1.045	6.9264936564307	-24.1482999376321	33.1586419369508	-10	1
1670	40	1.045	9.0164936564307	-22.0582999376321	35.0686419369508	-10	1
1671	45	1.045	11.1064936564307	-19.9682999376321	36.9786419369508	-10	1
1672	50	1.045	13.1964936564307	-17.8782999376321	38.8886419369508	-10	1
1673	55	1.045	15.2864936564307	-15.7882999376321	40.7986419369508	-10	1
1674	60	1.045	17.3764936564307	-13.6982999376321	42.7086419369508	-10	1
1675	65	1.045	19.4664936564307	-11.6082999376321	44.6186419369508	-10	1
1676	70	1.045	21.5564936564307	-9.51829993763209	46.5286419369508	-10	0.0189
1677	75	1.045	23.6464936564307	-7.42829993763209	48.4386419369508	-10	0.094
1678	80	1.045	25.7364936564307	-5.33829993763209	50.3486419369508	-10	0.1592
1679	85	1.045	27.8264936564307	-3.24829993763208	52.2586419369508	-10	0.2165
1680	90	1.045	29.9164936564307	-1.15829993763209	54.1686419369508	-10	0.2672
1681	95	1.045	32.0064936564307	0.931700062367909	56.0786419369508	-10	0.3123
1682	100	1.045	34.0964936564307	3.02170006236791	57.9886419369508	-10	0.3528
1683	105	1.045	36.1864936564307	5.11170006236792	59.8986419369508	-10	0.3892
1684	110	1.045	38.2764936564307	7.20170006236791	61.8086419369508	-10	0.4223
1685	115	1.045	40.3664936564307	9.29170006236791	63.7186419369508	-10	0.4524
1686	120	1.045	42.4564936564307	11.3817000623679	65.6286419369508	-10	0.4799
1687	125	1.045	44.5464936564307	13.4717000623679	67.5386419369508	-10	0.5052
1688	130	1.045	46.6364936564307	15.5617000623679	69.4486419369508	-10	0.5284
1689	135	1.045	48.7264936564307	17.6517000623679	71.3586419369508	-10	0.5499
1690	140	1.045	50.8164936564307	19.7417000623679	73.2686419369508	-10	0.5698
1691	145	1.045	52.9064936564307	21.8317000623679	75.1786419369508	-10	0.5883
1692	150	1.045	54.9964936564307	23.9217000623679	77.0886419369508	-10	0.6056
1693	155	1.045	57.0864936564307	26.0117000623679	78.9986419369508	-10	0.6217
1694	160	1.045	59.1764936564307	28.1017000623679	80.9086419369508	-10	0.6368
1695	165	1.045	61.2664936564307	30.1917000623679	82.8186419369508	-10	0.6509
1696	170	1.045	63.3564936564307	32.2817000623679	84.7286419369509	-10	0.6642
1697	175	1.045	65.4464936564307	34.3717000623679	86.6386419369508	-10	0.6768
1698	180	1.045	67.5364936564307	36.4617000623679	88.5486419369508	-10	0.6886
1699	185	1.045	69.6264936564307	38.5517000623679	90.4586419369508	-10	0.6998
1700	190	1.045	71.7164936564307	40.6417000623679	92.3686419369508	-10	0.7103
1701	195	1.045	73.8064936564307	42.7317000623679	94.2786419369508	-10	0.7203
1702	200	1.045	75.8964936564307	44.8217000623679	96.1886419369508	-10	0.7298
1703	20	1.046	0.664493656430698	-30.4102999376321	27.4206419369508	-10	1
1704	25	1.046	2.7564936564307	-28.3182999376321	29.3286419369508	-10	1
1705	30	1.046	4.8484936564307	-26.2262999376321	31.2366419369508	-10	1
1706	35	1.046	6.9404936564307	-24.1342999376321	33.1446419369508	-10	1
1707	40	1.046	9.0324936564307	-22.0422999376321	35.0526419369508	-10	1
1708	45	1.046	11.1244936564307	-19.9502999376321	36.9606419369508	-10	1
1709	50	1.046	13.2164936564307	-17.8582999376321	38.8686419369508	-10	1
1710	55	1.046	15.3084936564307	-15.7662999376321	40.7766419369508	-10	1
1711	60	1.046	17.4004936564307	-13.6742999376321	42.6846419369508	-10	1
1712	65	1.046	19.4924936564307	-11.5822999376321	44.5926419369508	-10	1
1713	70	1.046	21.5844936564307	-9.49029993763208	46.5006419369508	-10	0.02
1714	75	1.046	23.6764936564307	-7.39829993763208	48.4086419369508	-10	0.0952
1715	80	1.046	25.7684936564307	-5.30629993763208	50.3166419369508	-10	0.1605
1716	85	1.046	27.8604936564307	-3.21429993763208	52.2246419369508	-10	0.2178
1717	90	1.046	29.9524936564307	-1.12229993763209	54.1326419369508	-10	0.2686
1718	95	1.046	32.0444936564307	0.96970006236792	56.0406419369508	-10	0.3137
1719	100	1.046	34.1364936564307	3.06170006236792	57.9486419369508	-10	0.3542
1720	105	1.046	36.2284936564307	5.15370006236792	59.8566419369508	-10	0.3907
1721	110	1.046	38.3204936564307	7.24570006236792	61.7646419369508	-10	0.4238
1722	115	1.046	40.4124936564307	9.33770006236792	63.6726419369508	-10	0.454
1723	120	1.046	42.5044936564307	11.4297000623679	65.5806419369508	-10	0.4815
1724	125	1.046	44.5964936564307	13.5217000623679	67.4886419369508	-10	0.5068
1725	130	1.046	46.6884936564307	15.6137000623679	69.3966419369508	-10	0.5301
1726	135	1.046	48.7804936564307	17.7057000623679	71.3046419369508	-10	0.5516
1727	140	1.046	50.8724936564307	19.7977000623679	73.2126419369508	-10	0.5715
1728	145	1.046	52.9644936564307	21.8897000623679	75.1206419369508	-10	0.59
1729	150	1.046	55.0564936564307	23.9817000623679	77.0286419369508	-10	0.6073
1730	155	1.046	57.1484936564307	26.0737000623679	78.9366419369508	-10	0.6234
1731	160	1.046	59.2404936564307	28.1657000623679	80.8446419369508	-10	0.6385
1732	165	1.046	61.3324936564307	30.2577000623679	82.7526419369508	-10	0.6527
1733	170	1.046	63.4244936564307	32.3497000623679	84.6606419369508	-10	0.666
1734	175	1.046	65.5164936564307	34.4417000623679	86.5686419369508	-10	0.6786
1735	180	1.046	67.6084936564307	36.5337000623679	88.4766419369508	-10	0.6904
1736	185	1.046	69.7004936564307	38.6257000623679	90.3846419369508	-10	0.7016
1737	190	1.046	71.7924936564307	40.7177000623679	92.2926419369508	-10	0.7121
1738	195	1.046	73.8844936564307	42.8097000623679	94.2006419369508	-10	0.7222
1739	200	1.046	75.9764936564307	44.9017000623679	96.1086419369508	-10	0.7317
1740	20	1.047	0.672493656430698	-30.4022999376321	27.4126419369508	-10	1
1741	25	1.047	2.7664936564307	-28.3082999376321	29.3186419369508	-10	1
1742	30	1.047	4.8604936564307	-26.2142999376321	31.2246419369508	-10	1
1743	35	1.047	6.9544936564307	-24.1202999376321	33.1306419369508	-10	1
1744	40	1.047	9.0484936564307	-22.0262999376321	35.0366419369508	-10	1
1745	45	1.047	11.1424936564307	-19.9322999376321	36.9426419369508	-10	1
1746	50	1.047	13.2364936564307	-17.8382999376321	38.8486419369508	-10	1
1747	55	1.047	15.3304936564307	-15.7442999376321	40.7546419369508	-10	1
1748	60	1.047	17.4244936564307	-13.6502999376321	42.6606419369508	-10	1
1749	65	1.047	19.5184936564307	-11.5562999376321	44.5666419369508	-10	1
1750	70	1.047	21.6124936564307	-9.46229993763209	46.4726419369508	-10	0.0212
1751	75	1.047	23.7064936564307	-7.36829993763209	48.3786419369508	-10	0.0964
1752	80	1.047	25.8004936564307	-5.27429993763209	50.2846419369508	-10	0.1618
1753	85	1.047	27.8944936564307	-3.18029993763209	52.1906419369508	-10	0.2192
1754	90	1.047	29.9884936564307	-1.08629993763208	54.0966419369508	-10	0.2699
1755	95	1.047	32.0824936564307	1.00770006236791	56.0026419369508	-10	0.3152
1756	100	1.047	34.1764936564307	3.10170006236791	57.9086419369508	-10	0.3557
1757	105	1.047	36.2704936564307	5.19570006236791	59.8146419369508	-10	0.3922
1758	110	1.047	38.3644936564307	7.28970006236791	61.7206419369508	-10	0.4254
1759	115	1.047	40.4584936564307	9.38370006236791	63.6266419369508	-10	0.4555
1760	120	1.047	42.5524936564307	11.4777000623679	65.5326419369508	-10	0.4831
1761	125	1.047	44.6464936564307	13.5717000623679	67.4386419369508	-10	0.5084
1762	130	1.047	46.7404936564307	15.6657000623679	69.3446419369508	-10	0.5317
1763	135	1.047	48.8344936564307	17.7597000623679	71.2506419369508	-10	0.5532
1764	140	1.047	50.9284936564307	19.8537000623679	73.1566419369508	-10	0.5732
1765	145	1.047	53.0224936564307	21.9477000623679	75.0626419369508	-10	0.5918
1766	150	1.047	55.1164936564307	24.0417000623679	76.9686419369508	-10	0.609
1767	155	1.047	57.2104936564307	26.1357000623679	78.8746419369508	-10	0.6252
1768	160	1.047	59.3044936564307	28.2297000623679	80.7806419369508	-10	0.6403
1769	165	1.047	61.3984936564307	30.3237000623679	82.6866419369508	-10	0.6545
1770	170	1.047	63.4924936564307	32.4177000623679	84.5926419369508	-10	0.6678
1771	175	1.047	65.5864936564307	34.5117000623679	86.4986419369508	-10	0.6804
1772	180	1.047	67.6804936564307	36.6057000623679	88.4046419369508	-10	0.6922
1773	185	1.047	69.7744936564307	38.6997000623679	90.3106419369508	-10	0.7034
1774	190	1.047	71.8684936564307	40.7937000623679	92.2166419369509	-10	0.714
1775	195	1.047	73.9624936564307	42.8877000623679	94.1226419369508	-10	0.724
1776	200	1.047	76.0564936564307	44.9817000623679	96.0286419369508	-10	0.7335
1777	20	1.048	0.680493656430698	-30.3942999376321	27.4046419369508	-10	1
1778	25	1.048	2.7764936564307	-28.2982999376321	29.3086419369508	-10	1
1779	30	1.048	4.8724936564307	-26.2022999376321	31.2126419369508	-10	1
1780	35	1.048	6.9684936564307	-24.1062999376321	33.1166419369508	-10	1
1781	40	1.048	9.0644936564307	-22.0102999376321	35.0206419369508	-10	1
1782	45	1.048	11.1604936564307	-19.9142999376321	36.9246419369508	-10	1
1783	50	1.048	13.2564936564307	-17.8182999376321	38.8286419369508	-10	1
1784	55	1.048	15.3524936564307	-15.7222999376321	40.7326419369508	-10	1
1785	60	1.048	17.4484936564307	-13.6262999376321	42.6366419369508	-10	1
1786	65	1.048	19.5444936564307	-11.5302999376321	44.5406419369508	-10	1
1787	70	1.048	21.6404936564307	-9.43429993763208	46.4446419369508	-10	0.0223
1788	75	1.048	23.7364936564307	-7.33829993763208	48.3486419369508	-10	0.0976
1789	80	1.048	25.8324936564307	-5.24229993763208	50.2526419369508	-10	0.1631
1790	85	1.048	27.9284936564307	-3.14629993763208	52.1566419369508	-10	0.2205
1791	90	1.048	30.0244936564307	-1.05029993763208	54.0606419369508	-10	0.2713
1792	95	1.048	32.1204936564307	1.04570006236791	55.9646419369508	-10	0.3166
1793	100	1.048	34.2164936564307	3.14170006236792	57.8686419369508	-10	0.3572
1794	105	1.048	36.3124936564307	5.23770006236792	59.7726419369508	-10	0.3938
1795	110	1.048	38.4084936564307	7.33370006236792	61.6766419369508	-10	0.4269
1796	115	1.048	40.5044936564307	9.42970006236791	63.5806419369508	-10	0.4571
1797	120	1.048	42.6004936564307	11.5257000623679	65.4846419369508	-10	0.4847
1798	125	1.048	44.6964936564307	13.6217000623679	67.3886419369508	-10	0.51
1799	130	1.048	46.7924936564307	15.7177000623679	69.2926419369508	-10	0.5334
1800	135	1.048	48.8884936564307	17.8137000623679	71.1966419369508	-10	0.5549
1801	140	1.048	50.9844936564307	19.9097000623679	73.1006419369508	-10	0.5749
1802	145	1.048	53.0804936564307	22.0057000623679	75.0046419369508	-10	0.5935
1803	150	1.048	55.1764936564307	24.1017000623679	76.9086419369508	-10	0.6108
1804	155	1.048	57.2724936564307	26.1977000623679	78.8126419369508	-10	0.6269
1805	160	1.048	59.3684936564307	28.2937000623679	80.7166419369508	-10	0.6421
1806	165	1.048	61.4644936564307	30.3897000623679	82.6206419369508	-10	0.6563
1807	170	1.048	63.5604936564307	32.4857000623679	84.5246419369508	-10	0.6696
1808	175	1.048	65.6564936564307	34.5817000623679	86.4286419369508	-10	0.6822
1809	180	1.048	67.7524936564307	36.6777000623679	88.3326419369508	-10	0.694
1810	185	1.048	69.8484936564307	38.7737000623679	90.2366419369508	-10	0.7052
1811	190	1.048	71.9444936564307	40.8697000623679	92.1406419369508	-10	0.7158
1812	195	1.048	74.0404936564307	42.9657000623679	94.0446419369508	-10	0.7259
1813	200	1.048	76.1364936564307	45.0617000623679	95.9486419369508	-10	0.7354
1814	20	1.049	0.688493656430698	-30.3862999376321	27.3966419369508	-10	1
1815	25	1.049	2.7864936564307	-28.2882999376321	29.2986419369508	-10	1
1816	30	1.049	4.8844936564307	-26.1902999376321	31.2006419369508	-10	1
1817	35	1.049	6.9824936564307	-24.0922999376321	33.1026419369508	-10	1
1818	40	1.049	9.0804936564307	-21.9942999376321	35.0046419369508	-10	1
1819	45	1.049	11.1784936564307	-19.8962999376321	36.9066419369508	-10	1
1820	50	1.049	13.2764936564307	-17.7982999376321	38.8086419369508	-10	1
1821	55	1.049	15.3744936564307	-15.7002999376321	40.7106419369508	-10	1
1822	60	1.049	17.4724936564307	-13.6022999376321	42.6126419369508	-10	1
1823	65	1.049	19.5704936564307	-11.5042999376321	44.5146419369508	-10	1
1824	70	1.049	21.6684936564307	-9.40629993763208	46.4166419369508	-10	0.0234
1825	75	1.049	23.7664936564307	-7.30829993763209	48.3186419369508	-10	0.0988
1826	80	1.049	25.8644936564307	-5.21029993763209	50.2206419369508	-10	0.1643
1827	85	1.049	27.9624936564307	-3.11229993763209	52.1226419369508	-10	0.2218
1828	90	1.049	30.0604936564307	-1.01429993763209	54.0246419369508	-10	0.2727
1829	95	1.049	32.1584936564307	1.08370006236791	55.9266419369508	-10	0.318
1830	100	1.049	34.2564936564307	3.18170006236791	57.8286419369508	-10	0.3586
1831	105	1.049	36.3544936564307	5.27970006236792	59.7306419369508	-10	0.3953
1832	110	1.049	38.4524936564307	7.37770006236791	61.6326419369508	-10	0.4285
1833	115	1.049	40.5504936564307	9.47570006236791	63.5346419369508	-10	0.4587
1834	120	1.049	42.6484936564307	11.5737000623679	65.4366419369508	-10	0.4863
1835	125	1.049	44.7464936564307	13.6717000623679	67.3386419369508	-10	0.5117
1836	130	1.049	46.8444936564307	15.7697000623679	69.2406419369509	-10	0.535
1837	135	1.049	48.9424936564307	17.8677000623679	71.1426419369508	-10	0.5566
1838	140	1.049	51.0404936564307	19.9657000623679	73.0446419369508	-10	0.5766
1839	145	1.049	53.1384936564307	22.0637000623679	74.9466419369508	-10	0.5952
1840	150	1.049	55.2364936564307	24.1617000623679	76.8486419369508	-10	0.6125
1841	155	1.049	57.3344936564307	26.2597000623679	78.7506419369508	-10	0.6287
1842	160	1.049	59.4324936564307	28.3577000623679	80.6526419369508	-10	0.6438
1843	165	1.049	61.5304936564307	30.4557000623679	82.5546419369508	-10	0.658
1844	170	1.049	63.6284936564307	32.5537000623679	84.4566419369508	-10	0.6714
1845	175	1.049	65.7264936564307	34.6517000623679	86.3586419369508	-10	0.684
1846	180	1.049	67.8244936564307	36.7497000623679	88.2606419369508	-10	0.6958
1847	185	1.049	69.9224936564307	38.8477000623679	90.1626419369508	-10	0.707
1848	190	1.049	72.0204936564307	40.9457000623679	92.0646419369508	-10	0.7176
1849	195	1.049	74.1184936564307	43.0437000623679	93.9666419369509	-10	0.7277
1850	200	1.049	76.2164936564307	45.1417000623679	95.8686419369508	-10	0.7372
1851	20	1.05	0.696493656430698	-30.3782999376321	27.3886419369508	-10	1
1852	25	1.05	2.7964936564307	-28.2782999376321	29.2886419369508	-10	1
1853	30	1.05	4.8964936564307	-26.1782999376321	31.1886419369508	-10	1
1854	35	1.05	6.9964936564307	-24.0782999376321	33.0886419369508	-10	1
1855	40	1.05	9.0964936564307	-21.9782999376321	34.9886419369508	-10	1
1856	45	1.05	11.1964936564307	-19.8782999376321	36.8886419369508	-10	1
1857	50	1.05	13.2964936564307	-17.7782999376321	38.7886419369508	-10	1
1858	55	1.05	15.3964936564307	-15.6782999376321	40.6886419369508	-10	1
1859	60	1.05	17.4964936564307	-13.5782999376321	42.5886419369508	-10	1
1860	65	1.05	19.5964936564307	-11.4782999376321	44.4886419369508	-10	1
1861	70	1.05	21.6964936564307	-9.37829993763208	46.3886419369508	-10	0.0246
1862	75	1.05	23.7964936564307	-7.27829993763208	48.2886419369508	-10	0.1
1863	80	1.05	25.8964936564307	-5.17829993763208	50.1886419369508	-10	0.1656
1864	85	1.05	27.9964936564307	-3.07829993763208	52.0886419369508	-10	0.2232
1865	90	1.05	30.0964936564307	-0.97829993763208	53.9886419369508	-10	0.2741
1866	95	1.05	32.1964936564307	1.12170006236791	55.8886419369508	-10	0.3195
1867	100	1.05	34.2964936564307	3.22170006236792	57.7886419369508	-10	0.3601
1868	105	1.05	36.3964936564307	5.32170006236792	59.6886419369508	-10	0.3968
1869	110	1.05	38.4964936564307	7.42170006236792	61.5886419369508	-10	0.43
1870	115	1.05	40.5964936564307	9.52170006236792	63.4886419369508	-10	0.4603
1871	120	1.05	42.6964936564307	11.6217000623679	65.3886419369508	-10	0.4879
1872	125	1.05	44.7964936564307	13.7217000623679	67.2886419369508	-10	0.5133
1873	130	1.05	46.8964936564307	15.8217000623679	69.1886419369508	-10	0.5367
1874	135	1.05	48.9964936564307	17.9217000623679	71.0886419369508	-10	0.5583
1875	140	1.05	51.0964936564307	20.0217000623679	72.9886419369508	-10	0.5783
1876	145	1.05	53.1964936564307	22.1217000623679	74.8886419369508	-10	0.5969
1877	150	1.05	55.2964936564307	24.2217000623679	76.7886419369508	-10	0.6142
1878	155	1.05	57.3964936564307	26.3217000623679	78.6886419369508	-10	0.6304
1879	160	1.05	59.4964936564307	28.4217000623679	80.5886419369508	-10	0.6456
1880	165	1.05	61.5964936564307	30.5217000623679	82.4886419369508	-10	0.6598
1881	170	1.05	63.6964936564307	32.6217000623679	84.3886419369508	-10	0.6732
1882	175	1.05	65.7964936564307	34.7217000623679	86.2886419369508	-10	0.6858
1883	180	1.05	67.8964936564307	36.8217000623679	88.1886419369508	-10	0.6976
1884	185	1.05	69.9964936564307	38.9217000623679	90.0886419369508	-10	0.7089
1885	190	1.05	72.0964936564307	41.0217000623679	91.9886419369508	-10	0.7195
1886	195	1.05	74.1964936564307	43.1217000623679	93.8886419369508	-10	0.7296
1887	200	1.05	76.2964936564307	45.2217000623679	95.7886419369508	-10	0.7391
1888	20	1.051	0.704493656430698	-30.3702999376321	27.3806419369508	-10	1
1889	25	1.051	2.8064936564307	-28.2682999376321	29.2786419369508	-10	1
1890	30	1.051	4.9084936564307	-26.1662999376321	31.1766419369508	-10	1
1891	35	1.051	7.0104936564307	-24.0642999376321	33.0746419369508	-10	1
1892	40	1.051	9.1124936564307	-21.9622999376321	34.9726419369508	-10	1
1893	45	1.051	11.2144936564307	-19.8602999376321	36.8706419369508	-10	1
1894	50	1.051	13.3164936564307	-17.7582999376321	38.7686419369508	-10	1
1895	55	1.051	15.4184936564307	-15.6562999376321	40.6666419369508	-10	1
1896	60	1.051	17.5204936564307	-13.5542999376321	42.5646419369508	-10	1
1897	65	1.051	19.6224936564307	-11.4522999376321	44.4626419369508	-10	1
1898	70	1.051	21.7244936564307	-9.35029993763209	46.3606419369508	-10	0.0257
1899	75	1.051	23.8264936564307	-7.24829993763209	48.2586419369508	-10	0.1012
1900	80	1.051	25.9284936564307	-5.14629993763209	50.1566419369508	-10	0.1669
1901	85	1.051	28.0304936564307	-3.04429993763209	52.0546419369508	-10	0.2245
1902	90	1.051	30.1324936564307	-0.942299937632086	53.9526419369508	-10	0.2755
1903	95	1.051	32.2344936564307	1.15970006236791	55.8506419369508	-10	0.3209
1904	100	1.051	34.3364936564307	3.26170006236791	57.7486419369508	-10	0.3616
1905	105	1.051	36.4384936564307	5.36370006236791	59.6466419369508	-10	0.3983
1906	110	1.051	38.5404936564307	7.46570006236792	61.5446419369508	-10	0.4316
1907	115	1.051	40.6424936564307	9.56770006236791	63.4426419369508	-10	0.4619
1908	120	1.051	42.7444936564307	11.6697000623679	65.3406419369508	-10	0.4895
1909	125	1.051	44.8464936564307	13.7717000623679	67.2386419369508	-10	0.5149
1910	130	1.051	46.9484936564307	15.8737000623679	69.1366419369508	-10	0.5383
1911	135	1.051	49.0504936564307	17.9757000623679	71.0346419369508	-10	0.56
1912	140	1.051	51.1524936564307	20.0777000623679	72.9326419369508	-10	0.58
1913	145	1.051	53.2544936564307	22.1797000623679	74.8306419369508	-10	0.5986
1914	150	1.051	55.3564936564307	24.2817000623679	76.7286419369508	-10	0.616
1915	155	1.051	57.4584936564307	26.3837000623679	78.6266419369508	-10	0.6322
1916	160	1.051	59.5604936564307	28.4857000623679	80.5246419369508	-10	0.6474
1917	165	1.051	61.6624936564307	30.5877000623679	82.4226419369508	-10	0.6616
1918	170	1.051	63.7644936564307	32.6897000623679	84.3206419369508	-10	0.675
1919	175	1.051	65.8664936564307	34.7917000623679	86.2186419369508	-10	0.6876
1920	180	1.051	67.9684936564307	36.8937000623679	88.1166419369508	-10	0.6995
1921	185	1.051	70.0704936564307	38.9957000623679	90.0146419369509	-10	0.7107
1922	190	1.051	72.1724936564307	41.0977000623679	91.9126419369508	-10	0.7213
1923	195	1.051	74.2744936564307	43.1997000623679	93.8106419369508	-10	0.7314
1924	200	1.051	76.3764936564307	45.3017000623679	95.7086419369508	-10	0.741
1925	20	1.052	0.712493656430699	-30.3622999376321	27.3726419369508	-10	1
1926	25	1.052	2.8164936564307	-28.2582999376321	29.2686419369508	-10	1
1927	30	1.052	4.9204936564307	-26.1542999376321	31.1646419369508	-10	1
1928	35	1.052	7.0244936564307	-24.0502999376321	33.0606419369508	-10	1
1929	40	1.052	9.1284936564307	-21.9462999376321	34.9566419369508	-10	1
1930	45	1.052	11.2324936564307	-19.8422999376321	36.8526419369508	-10	1
1931	50	1.052	13.3364936564307	-17.7382999376321	38.7486419369508	-10	1
1932	55	1.052	15.4404936564307	-15.6342999376321	40.6446419369508	-10	1
1933	60	1.052	17.5444936564307	-13.5302999376321	42.5406419369508	-10	1
1934	65	1.052	19.6484936564307	-11.4262999376321	44.4366419369508	-10	1
1935	70	1.052	21.7524936564307	-9.32229993763208	46.3326419369508	-10	0.0268
1936	75	1.052	23.8564936564307	-7.21829993763208	48.2286419369508	-10	0.1024
1937	80	1.052	25.9604936564307	-5.11429993763208	50.1246419369508	-10	0.1682
1938	85	1.052	28.0644936564307	-3.01029993763208	52.0206419369508	-10	0.2259
1939	90	1.052	30.1684936564307	-0.906299937632085	53.9166419369508	-10	0.2769
1940	95	1.052	32.2724936564307	1.19770006236791	55.8126419369508	-10	0.3223
1941	100	1.052	34.3764936564307	3.30170006236791	57.7086419369508	-10	0.3631
1942	105	1.052	36.4804936564307	5.40570006236792	59.6046419369508	-10	0.3998
1943	110	1.052	38.5844936564307	7.50970006236792	61.5006419369508	-10	0.4331
1944	115	1.052	40.6884936564307	9.61370006236792	63.3966419369508	-10	0.4634
1945	120	1.052	42.7924936564307	11.7177000623679	65.2926419369508	-10	0.4912
1946	125	1.052	44.8964936564307	13.8217000623679	67.1886419369508	-10	0.5166
1947	130	1.052	47.0004936564307	15.9257000623679	69.0846419369508	-10	0.54
1948	135	1.052	49.1044936564307	18.0297000623679	70.9806419369508	-10	0.5617
1949	140	1.052	51.2084936564307	20.1337000623679	72.8766419369508	-10	0.5817
1950	145	1.052	53.3124936564307	22.2377000623679	74.7726419369508	-10	0.6004
1951	150	1.052	55.4164936564307	24.3417000623679	76.6686419369508	-10	0.6177
1952	155	1.052	57.5204936564307	26.4457000623679	78.5646419369508	-10	0.634
1953	160	1.052	59.6244936564307	28.5497000623679	80.4606419369508	-10	0.6491
1954	165	1.052	61.7284936564307	30.6537000623679	82.3566419369508	-10	0.6634
1955	170	1.052	63.8324936564307	32.7577000623679	84.2526419369508	-10	0.6768
1956	175	1.052	65.9364936564307	34.8617000623679	86.1486419369508	-10	0.6894
1957	180	1.052	68.0404936564307	36.9657000623679	88.0446419369508	-10	0.7013
1958	185	1.052	70.1444936564307	39.0697000623679	89.9406419369508	-10	0.7125
1959	190	1.052	72.2484936564307	41.1737000623679	91.8366419369508	-10	0.7232
1960	195	1.052	74.3524936564307	43.2777000623679	93.7326419369508	-10	0.7333
1961	200	1.052	76.4564936564307	45.3817000623679	95.6286419369508	-10	0.7428
1962	20	1.053	0.720493656430698	-30.3542999376321	27.3646419369508	-10	1
1963	25	1.053	2.8264936564307	-28.2482999376321	29.2586419369508	-10	1
1964	30	1.053	4.9324936564307	-26.1422999376321	31.1526419369508	-10	1
1965	35	1.053	7.0384936564307	-24.0362999376321	33.0466419369508	-10	1
1966	40	1.053	9.1444936564307	-21.9302999376321	34.9406419369508	-10	1
1967	45	1.053	11.2504936564307	-19.8242999376321	36.8346419369508	-10	1
1968	50	1.053	13.3564936564307	-17.7182999376321	38.7286419369508	-10	1
1969	55	1.053	15.4624936564307	-15.6122999376321	40.6226419369508	-10	1
1970	60	1.053	17.5684936564307	-13.5062999376321	42.5166419369508	-10	1
1971	65	1.053	19.6744936564307	-11.4002999376321	44.4106419369508	-10	1
1972	70	1.053	21.7804936564307	-9.29429993763209	46.3046419369508	-10	0.028
1973	75	1.053	23.8864936564307	-7.18829993763209	48.1986419369508	-10	0.1037
1974	80	1.053	25.9924936564307	-5.08229993763209	50.0926419369508	-10	0.1695
1975	85	1.053	28.0984936564307	-2.97629993763208	51.9866419369508	-10	0.2272
1976	90	1.053	30.2044936564307	-0.870299937632083	53.8806419369508	-10	0.2783
1977	95	1.053	32.3104936564307	1.23570006236791	55.7746419369508	-10	0.3238
1978	100	1.053	34.4164936564307	3.34170006236791	57.6686419369508	-10	0.3646
1979	105	1.053	36.5224936564307	5.44770006236791	59.5626419369508	-10	0.4014
1980	110	1.053	38.6284936564307	7.55370006236791	61.4566419369508	-10	0.4347
1981	115	1.053	40.7344936564307	9.65970006236791	63.3506419369508	-10	0.465
1982	120	1.053	42.8404936564307	11.7657000623679	65.2446419369508	-10	0.4928
1983	125	1.053	44.9464936564307	13.8717000623679	67.1386419369508	-10	0.5182
1984	130	1.053	47.0524936564307	15.9777000623679	69.0326419369508	-10	0.5417
1985	135	1.053	49.1584936564307	18.0837000623679	70.9266419369508	-10	0.5633
1986	140	1.053	51.2644936564307	20.1897000623679	72.8206419369508	-10	0.5834
1987	145	1.053	53.3704936564307	22.2957000623679	74.7146419369508	-10	0.6021
1988	150	1.053	55.4764936564307	24.4017000623679	76.6086419369508	-10	0.6195
1989	155	1.053	57.5824936564307	26.5077000623679	78.5026419369508	-10	0.6357
1990	160	1.053	59.6884936564307	28.6137000623679	80.3966419369508	-10	0.6509
1991	165	1.053	61.7944936564307	30.7197000623679	82.2906419369508	-10	0.6652
1992	170	1.053	63.9004936564307	32.8257000623679	84.1846419369508	-10	0.6786
1993	175	1.053	66.0064936564307	34.9317000623679	86.0786419369508	-10	0.6912
1994	180	1.053	68.1124936564307	37.0377000623679	87.9726419369508	-10	0.7031
1995	185	1.053	70.2184936564307	39.1437000623679	89.8666419369508	-10	0.7144
1996	190	1.053	72.3244936564307	41.2497000623679	91.7606419369508	-10	0.725
1997	195	1.053	74.4304936564307	43.3557000623679	93.6546419369508	-10	0.7351
1998	200	1.053	76.5364936564307	45.4617000623679	95.5486419369508	-10	0.7447
1999	20	1.054	0.728493656430699	-30.3462999376321	27.3566419369508	-10	1
[truncated: 35,038 more rows]
