# Supplementary material for: Impact of incentive and selection strength on green technology innovation in Moran process
Source: PLoS One. 2020 Jun 30;15(6):e0235516. doi: 10.1371/journal.pone.0235516 (PMC7326173; doi:10.1371/journal.pone.0235516)
Supplement: S1 Data — (ZIP) [file pone.0235516.s001.zip › code and data/rsconnect/shinyapps.io/amohseni/Moran-Process.dcf]

name: Moran-Process
title:
account: amohseni
server: shinyapps.io
appId: 61918
bundleId: 990803
url: https://amohseni.shinyapps.io/Moran-Process/
when: 1505990619.18842
asMultiple: FALSE
asStatic: FALSE
