# Supplementary material for: Impact of incentive and selection strength on green technology innovation in Moran process
Source: PLoS One. 2020 Jun 30;15(6):e0235516. doi: 10.1371/journal.pone.0235516 (PMC7326173; doi:10.1371/journal.pone.0235516)
Supplement: S1 Data — (ZIP) [file pone.0235516.s001.zip › code and data/server.R]

library(shiny, expm, ggplot2)
shinyServer(function(input, output, session) {
  observe({
    if (input$interaction_structure == 'Anti-Coordination Game') {
      updateNumericInput(session, "a", value = 1)
      updateNumericInput(session, "b", value = 3)
      updateNumericInput(session, "c", value = 2)
      updateNumericInput(session, "d", value = 1)
    }
    if (input$interaction_structure == 'Coordination Game') {
      updateNumericInput(session, "a", value = 3)
      updateNumericInput(session, "b", value = 1)
      updateNumericInput(session, "c", value = 1)
      updateNumericInput(session, "d", value = 2)
    }
    if (input$interaction_structure == 'Dominating Strategy Game') {
      updateNumericInput(session, "a", value = 3)
      updateNumericInput(session, "b", value = 2)
      updateNumericInput(session, "c", value = 2)
      updateNumericInput(session, "d", value = 1)
    }
    if (input$interaction_structure == 'Neutral Game') {
      updateNumericInput(session, "a", value = 1)
      updateNumericInput(session, "b", value = 1)
      updateNumericInput(session, "c", value = 1)
      updateNumericInput(session, "d", value = 1)
    }
    if (input$interaction_structure == 'Custom') {
    }
  })
  computeDynamics <- reactive({
    a <- as.numeric(input$a)
    b <- as.numeric(input$b)
    c <- as.numeric(input$c)
    d <- as.numeric(input$d)
    N <- as.numeric(input$populationSize)
    FA <- function(i)
      (a * (i - 1) + b * (N - i)) / (N - 1)
    FB <- function(i)
      (c * (i) + d * (N - i - 1)) / (N - 1)
    w <- as.numeric(input$intensityOfSelection)
    fA <- function(i)
      (1 - w + w * FA(i))
    fB <- function(i)
      (1 - w + w * FB(i))
    P <- function(i)
      (i * fA(i) + (N - i) * fB(i))
    η   <- as.numeric(input$mutationRate)
    PforwardM <-
      function(i)
        (1 -  η) * ((i * fA(i) / P(i)) * ((N - i) / N)) +   η  * (((N - i) * fB(i) / P(i)) * ((N -i) / N))
    PbackM <-
      function(i)
        (1 -  η) * (((N - i) * fB(i) / P(i)) * (i / N)) +   η  * ((i * fA(i) / P(i)) * (i / N))
    PstayM <- function(i)
      1 - (PforwardM(i) + PbackM(i))
    MPM <- matrix(nrow = N + 1,
                  ncol = N + 1,
                  byrow = TRUE)
    rownames(MPM) = c(0:N)
    colnames(MPM) = c(0:N)
    MPM <- outer(
      0:N,
      0:N,
      FUN = function(r, c)
        ifelse(c == r - 1, PbackM(r),
               ifelse(
                 c == r, PstayM(r),
                 ifelse(c == r + 1, PforwardM(r),
                        0)
               ))
    )
    Mu0Vector <- c() 
    Mu0Matrix <- matrix(data = 1,
                        nrow = N + 1,
                        ncol = N + 1)
    for (k in 2:(N + 1)) {
      for (i in 2:k) {
        Mu0Matrix[k, i - 1] <- MPM[i - 1, i] / MPM[i, i - 1]
      }
    }
    for (i in 1:(N + 1)) {
      Mu0Vector[i] <- prod(Mu0Matrix[i,])
    }
    Mu0 <- sum(Mu0Vector) ^ -1
    MuVector <- c()
    MuMatrix <- matrix(data = 1,
                       nrow = N + 1,
                       ncol = N + 1)
    for (k in 2:(N + 1)) {
      for (i in 2:k) {
        MuMatrix[k, i - 1] <- MPM[i - 1, i] / MPM[i, i - 1]
      }
    }
    for (i in 1:(N + 1)) {
      MuVector[i] <- Mu0 * prod(MuMatrix[i,])
    }
    h <- function(i)
      (fA(i) - fB(i))
    if (h(1) > 0) {
      InvDynA1 <- "Selection favors A invading B"
    }
    else if (h(1) < 0) {
      InvDynA1 <- "Selection opposes A invading B"
    }
    else {
      InvDynA1 <- "Invasion is neutral regarding invasion by A"
    }
    InvDynA2 <- paste("h(1)", round(h(1), digits = 4), sep = " = ")
    if (h(N - 1) > 0) {
      InvDynB1 <- "Selection opposes B invading A"
    }
    else if (h(N - 1) < 0) {
      InvDynB1 <- "Selection favors B invading A"
    }
    else {
      InvDynB1 <- "Selection is neutral regarding invasion by B"
    }
    InvDynB2 <- paste("h(N-1)", round(h(N - 1), digits = 4), sep = " = ")
    X <- c(1:N)
    HBA <- function(i)
      (fB(i) / fA(i))
    HBAvector <- sapply(X, HBA)
    HBAproductsVector <- cumprod(HBAvector)
    HBAsumsOfProductsVector <- cumsum(HBAproductsVector)
    ρAB <- 1 / (1 + HBAsumsOfProductsVector[N - 1])
    HAB <- function(i)
      (fA(i) / fB(i))
    HABvector <- sapply(X, HAB)
    HABproductsVector <- cumprod(HABvector)
    HABsumsOfProductsVector <- cumsum(HABproductsVector)
    ρBA <- 1 / (1 + HABsumsOfProductsVector[N - 1])
    if (ρAB > (1 / N)) {
      RepProbA1 <- "Selection favors A replacing B"
    }
    else if (ρAB < (1 / N)) {
      RepProbA1 <- "Selection opposes A replacing B"
    }
    else {
      RepProbA1 <- "Selection is neutral regarding replacement by A"
    }
    RepProbA2 <- paste("ρAB", round(ρAB, digits = 4), sep = " = ")
    if (ρBA > (1 / N)) {
      RepProbB1 <- "Selection favors B replacing A"
    }
    else if (ρBA < (1 / N)) {
      RepProbB1 <- "Selection opposes B replacing A"
    }
    else {
      RepProbB1 <- "Selection is neutral regarding replacement by B"
    }
    RepProbB2 <- paste("ρBA", round(ρBA, digits = 4), sep = " = ")
    return(
      list(
        MPM,
        MuVector,
        InvDynA1,
        InvDynA2,
        InvDynB1,
        InvDynB2,
        RepProbA1,
        RepProbA2,
        RepProbB1,
        RepProbB2
      )
    )
  })
  output$InvDynA1 <- renderText(computeDynamics()[[3]])
  output$InvDynA2 <- renderText(computeDynamics()[[4]])
  output$InvDynB1 <- renderText(computeDynamics()[[5]])
  output$InvDynB2 <- renderText(computeDynamics()[[6]])
  output$RepProbA1 <- renderText(computeDynamics()[[7]])
  output$RepProbA2 <- renderText(computeDynamics()[[8]])
  output$RepProbB1 <- renderText(computeDynamics()[[9]])
  output$RepProbB2 <- renderText(computeDynamics()[[10]])
    solveFixedPoints <- function(a, b, c, d) 
      if (a>c && b>=d ) { "{0, 1}"
      } else if (a>c && b<d ) { paste("{0,", round((d-b)/(d+a-b-c), digits = 4), ",1}")
      } else if (a==c && b==d ) { "[0, 1]"
      } else if (a==c && b>d ) { "{0, 1}"
      } else if (a==c && b<d ) { "{0, 1}"
      } else if (a<c && b>d ) { paste("{0,", round((b-d)/(b+c-a-d), digits = 4), ",1}") 
      } else if (a<c && b<=d ) { "{0, 1}"
      } else "ERROR"
    output$FixedPoints <- renderText({
      solveFixedPoints(input$a, input$b, input$c, input$d)
    })
    solveNash <- function(a, b, c, d) 
      if (a>c && b>=d ) { "{1}"
      } else if (a>c && b<d ) { paste("{0, ", round((d-b)/(d+a-b-c), digits = 4), ",1}")
      } else if (a==c && b==d ) { "[0, 1]"
      } else if (a==c && b>d ) { "{1}"
      } else if (a==c && b<d ) { "{0}"
      } else if (a<c && b>d ) { paste("{", round((b-d)/(b+c-a-d), digits = 4), "}") 
      } else if (a<c && b<=d ) { "{0}"
      } else "ERROR"
    output$Nash <- renderText(
      { solveNash(input$a, input$b, input$c, input$d) }
    )
    solveESS <- function(a, b, c, d) 
      if (a>c && b>=d ) { "{1}"
      } else if (a>c && b<d ) { "{0, 1}"
      } else if (a==c && b==d ) { "∅"
      } else if (a==c && b>d ) { "{1}"
      } else if (a==c && b<d ) { "{0}"
      } else if (a<c && b>d ) { paste("{", round((b-d)/(b+c-a-d), digits = 4), "}") 
      } else if (a<c && b<=d ) { "{0}"
      } else "ERROR"
    output$ESS <- renderText(
      { solveESS(input$a, input$b, input$c, input$d) }
    )
  output$stationaryDistribution <- renderPlot({
    N <- as.numeric(input$populationSize)
    MuVector <- computeDynamics()[[2]]
    MuDF <- data.frame(N = c(0:N), Probability = MuVector)
    p <- ggplot(data = MuDF, aes(x = N, y = Probability)) +
      geom_bar(
        stat = "identity",
        width = 1,
        fill = "#4277BE",
        colour = "black",
        size = 0.1
      ) +
      ggtitle("Stationary Distribution") +
      labs(x = "Number of A-types in the Population i", y = bquote('Probability ' * mu[i])) +
      theme_light() +
      theme(
        plot.title = element_text(
          hjust = 0.5,
          margin = margin(t = 30, b = 20, unit = "pt"),
          lineheight = 1.15
        ),
        axis.title.x =  element_text(margin = margin(t = 15, unit = "pt")),
        axis.title.y =  element_text(margin = margin(r = 15, unit = "pt")),
        text = element_text(size = 16)
      ) +
      geom_vline(
        xintercept = which.max(MuVector) - 1,
        colour = "#4FA7EF",
        size = 1
      )
    print(p)
  })
  output$singlePopulationSimulation <- renderPlot({
    simulationResetVariable <- input$simulateSinglePopulation
    N <- as.numeric(input$populationSize) 
    t <- as.numeric(input$simulationTime) 
    MPM <- computeDynamics()[[1]] 
    MuVector <- computeDynamics()[[2]] 
    MPM.sim <- function(t, MPM) {
      sim <- c()
      sim[1] <- sample(1:(N + 1), size = 1) 
      for (i in 2:(t + 1)) {
        newstate <- sample(1:(N + 1),
                           size = 1,
                           replace = TRUE,
                           prob = MPM[sim[i - 1],]) 
        sim[i] <- newstate
      }
      return(sim)
    }
    q <- ggplot(data = data.frame(time = 0:t, state = MPM.sim(t, MPM)), aes(x = time, y = state)) +
      geom_hline(yintercept = which.max(MuVector) - 1, colour = "#4FA7EF", size = 1) +
      geom_line(colour = "#4277BE") +
      ggtitle("Simulation of the Evolution of a Single Population") +
      labs(x = "Time t", y = "Number of A-types in the Population i") +
      ylim(c(0, N)) +
      theme_light() +
      theme(
        plot.title = element_text(
          hjust = 0.5,
          margin = margin(t = 30, b = 20, unit = "pt"),
          lineheight = 1.15
        ),
        axis.title.x =  element_text(margin = margin(t = 15, unit = "pt")),
        axis.title.y =  element_text(margin = margin(r = 15, unit = "pt")),
        legend.position = "bottom",
        legend.title = element_blank(),
        legend.text = element_text(size = 14),
        text = element_text(size = 16)
      )
    print(q)
    
    }  
  )

})
