# Supplementary material for: Impact of incentive and selection strength on green technology innovation in Moran process
Source: PLoS One. 2020 Jun 30;15(6):e0235516. doi: 10.1371/journal.pone.0235516 (PMC7326173; doi:10.1371/journal.pone.0235516)
Supplement: S1 Data — (ZIP) [file pone.0235516.s001.zip › code and data/ui.R]

library(shiny)
Sys.setlocale("LC_ALL", "fr_FR.UTF-8")
shinyUI(fluidPage(
  includeCSS("www/style.css"),
  titlePanel("Frequency-Dependent Moran Process for 2x2 Symmetric Games"),
  withMathJax(),
  
  fluidRow(
    style = "background-color:#F2F2F2; margin-top: 30px; margin-bottom: 30px; padding: 10px", 
    column(
      width = 3,
      p(
        tags$b("Description:"),
        "The frequency-dependent Moran process is a standard stochastic model of biological and cultural evolution [Moran, 1962; Nowak 2006]. 
        Here, we model the evolution of a population whose interactions are described by 2x2 symmetric games."
      )
    ),
    column(
      width = 3,
      p(
        "In the top plot, you can see the stationary distribution of the process.
        this describes the frequency of time the process will spend in each population state,
        in the long run."),
      p(
        "In the second plot, you can see the trajectory of evolution
        for a single population."
      )
      ),
    column(
      width = 3,
      p(
        tags$b("Instructions:"),
        "To see the changes in the long run behavior or evolution 
        (top plot), change the parameters in the left panel
        and the plot will automatically update to relfect these changes."
      )
      ),
    column(
      width = 3,
      p(
        "To simulate evolutionary trajectories
        (bottom plot), 
        click 'RUN EVOLUTION' at the bottom of the left panel."
      ),
      p(
        "To see various predictions of the outcome of evolution,
        select the 'Invasion, Replacement & Equilibria' tab."
      )
      )
    ),
  sidebarLayout(
      sidebarPanel(
        selectInput("interaction_structure", "Game Type:",
            c("Neutral Game", "Dominating Strategy Game", "Coordination Game", "Anti-Coordination Game", "Custom"),
            selected = "Custom"
          ),
        strong("Payoff Matrix:"),
          fluidRow(
            column(4),
            column(4,
                   p("Type A", align="center", style="margin-top:7px")
                   ),
            column(4,
                   p("Type B", align="center", style="margin-top:7px")
            )),
          fluidRow(
            column(4,
                   p("Type A", align="right", style="margin-top:7px;")
                   ),
            column(4,
                  numericInput("a", 
                                label = NULL, 
                                value = 1,
                                min = 1)
            ),
            column(4,
                   numericInput("b", 
                                label = NULL, 
                                value = 3,
                                min = 1)
            )),
          fluidRow(
            column(4,
                   p("Type B", align="right", style="margin-top:7px;")
                  ),
            column(4,      
                   numericInput("c", 
                                label = NULL, 
                                value = 2,
                                min = 1)
            ), 
            column(4,
                   numericInput("d", 
                                label = NULL, 
                                value = 1,
                                min = 1)
            )),
        sliderInput("populationSize",
                    "Population Size:",
                    min = 2,
                    max = 200,
                    value = 100),
        sliderInput("mutationRate",
                    "Mutation Rate:",
                    min = 0,
                    max = .1,
                    value = .02),
        sliderInput("intensityOfSelection",
                    "Intensity of Selection:",
                    min = 0,
                    max = 1,
                    value = .3),
        tags$head(tags$script(src = "message-handler.js")),
        p(actionButton("simulateSinglePopulation", "RUN EVOLUTION"), align = "center"),
        sliderInput("simulationTime",
                    "Simulation Time:",
                    min = 1,
                    max = 10000,
                    value = 5000)
      ),
    mainPanel(
      tabsetPanel(type = "tabs", 
                  tabPanel("Stationary Distribution & Simulation", 
                           plotOutput("stationaryDistribution"), 
                           plotOutput("singlePopulationSimulation")),
                  tabPanel("Invasion, Replacement & Equilibria", 
                           fluidRow(
                             column(
                               6,
                               h4("Invasion dynamics for A:", style = "margin-top:25px;"),
                               verbatimTextOutput("InvDynA1"),
                               verbatimTextOutput("InvDynA2"),
                               br(),
                               h4("Replacement Probabilities for A:"),
                               verbatimTextOutput("RepProbA1"),
                               verbatimTextOutput("RepProbA2"),
                               br()
                             ),
                             column(
                               6,
                               h4("Invasion dynamics for B:", style ="margin-top:25px;"),
                               verbatimTextOutput("InvDynB1"),
                               verbatimTextOutput("InvDynB2"),
                               br(),
                               h4("Replacement Probabilities for B:"),
                               verbatimTextOutput("RepProbB1"),
                               verbatimTextOutput("RepProbB2")
                             )),
                           fluidRow(
                             column(
                               4,
                               h4("Fixed Points of the Replicator"), 
                               verbatimTextOutput("FixedPoints")
                             ),
                             column(
                               4,
                               h4("Symmetric Nash Equilibria"),
                               verbatimTextOutput("Nash")
                             ),                             
                             column(
                               4,
                               h4("Evolutionarily Stable States"),
                               verbatimTextOutput("ESS")
                             )                             
                           )
                  )
      )
    )
  )
))
